# Supplementary material for: Design principles of gene evolution for niche adaptation through changes in protein–protein interaction networks
Source: Sci Rep. 2020 Sep 24;10:15628. doi: 10.1038/s41598-020-71976-x (PMC7519090; doi:10.1038/s41598-020-71976-x)
Supplement: Supplementary file 2 — Supplementary Table S1 [file 41598_2020_71976_MOESM2_ESM.xlsx]

## Sheet: Table S1
Ecology	Organism Name	Organism ID	Taxonomy ID (NCBI)	Number of unique genes	Homolo Gene (NCBI)	Number of KEGG KO groups		Number of unique								Clustering coefficient of largest linked network
								Human's orthologs In PPIs	Proteins		PPIs						Mean interactors per protein
						Total	Unique		All	In PPIs	BioGRID	Predicted	Intersection real with Predicted	Total	In largest linked network
fossorial	Camponotus floridanus	cfo	104421	14022	NA	14863	5394	4610	23971	4610	0	81020	NA	81020	81016	0.3	34.892
fossorial	Condylura cristata	COC	143302	19912	NA	20129	8896	8375	29166	11954	0	189647	NA	189647	189625	0.272	31.5704
fossorial	Cricetulus griseus	cge	10029	30454	NA	13311	5841	5269	32834	11758	1	192361	0	192362	192339	0.275	32.5526
fossorial	Dasypus novemcinctus	DAN	9361	35278	NA	26086	9188	8644	38202	12267	0	195046	NA	195046	195021	0.266	31.6442
fossorial	Dipodomys ordii	DIO	10020	23255	NA	20343	9186	8686	29351	12335	0	197222	NA	197222	197198	0.273	31.8195
fossorial	Manis javanica	mjv	9974	27166	NA	30172	10270	8732	41843	11734	0	181942	NA	181942	181919	0.267	30.8517
fossorial	Microtus ochrogaster	MIO	79684	24096	NA	21565	9303	8800	30752	12459	0	202968	NA	202968	202947	0.268	32.4227
fossorial	Octodon degus	OCD	10160	34218	NA	19663	9248	8793	27336	12493	0	202779	NA	202779	202756	0.269	32.3057
fossorial	Peromyscus maniculatus bairdii	PEM	230844	28795	NA	31097	9330	8845	45588	12524	0	202945	NA	202945	202921	0.269	32.2506
fossorial	Solenopsis invicta	soc	13686	16815	NA	14151	5412	4620	25238	4621	0	80202	NA	80202	80199	0.303	34.4531
Average				25401.1		21138	8206.8	7537.4	32428.1	10675.5	0.1	172613		172613	172594	0.2762	32.4763
subterranean	Astyanax mexicanus	ASM	7994	31697	NA	29294	8856	7641	42649	9976	0	162485	NA	162485	162471	0.278	32.3978
subterranean	Chrysochloris asiatica	CHA	185453	32600	NA	18097	9228	8839	25227	12445	0	201656	NA	201656	201629	0.265	32.2507
subterranean	Cryptotermes secundus	CRS	105785	15414	NA	15863	5097	4478	29285	4478	0	75038	NA	75038	75030	0.302	33.2552
subterranean	Folsomia candida	fcd	158441	22101	NA	11921	5255	4368	25774	4368	0	71961	NA	71961	71956	0.304	32.6909
subterranean	Fukomys damarensis	FUD	885580	30216	NA	29610	9147	8619	43907	12231	0	196909	NA	196909	196889	0.278	32.0406
subterranean	Heterocephalus glaber	hgl	10181	39305	NA	14347	9682	9169	42626	12516	0	204775	NA	204775	204755	0.272	32.5637
subterranean	Myotis lucifugus	MYL	59463	31380	NA	31172	9096	8176	43106	11531	0	187156	NA	187156	187139	0.269	32.3014
subterranean	Nannospalax galili	ngi	1026970	28249	NA	14818	9739	9181	38552	12507	0	202461	NA	202461	202438	0.267	32.2176
subterranean	Zootermopsis nevadensis	zne	136037	15143	NA	17645	5655	4805	30187	4805	0	83076	NA	83076	83071	0.301	34.3234
Average				27345		20307.4	7972.78	7252.89	35701.4	9428.56		153946		153946	153931	0.281778	32.6712
above ground	Bos taurus	bta	9913	57781	18552	15325	9780	14404	63696	14713	91	250205	51	250245	250221	0.257	33.8654
above ground	Drosophila melanogaster	dme	7227	25040	8406	6647	4570	4953	30492	9837	55179	77803	4321	128661	128629	0.238	26.0096
above ground	Danio rerio	dre	7955	43761	18894	39635	9371	11666	57044	12183	207	203657	29	203835	203815	0.269	33.3012
above ground	Erinaceus europaeus	ERE	9365	22650	NA	20964	9194	8620	29382	12223	0	198081	NA	198081	198057	0.272	32.2524
above ground	Felis catus	fca	9685	35266	NA	10923	8089	7545	32044	12184	0	203775	NA	203775	203751	0.274	33.2848
above ground	Gallus gallus	gga	9031	37464	14370	11411	8524	11526	49681	12035	342	195960	76	196226	196205	0.271	32.4456
above ground	Homo sapiens	hsa	9606	60119	19054	34529	9224	17266	113752	17266	285760	NA	NA	285760	285730	0.262	32.9606
above ground	Mus musculus	mmu	10090	68705	21142	17345	9794	14641	78398	15374	18578	252870	4642	266806	266778	0.266	34.5559
above ground	Ornithorhynchus anatinus	oaa	9258	24579	NA	10131	7927	6615	24783	8926	0	118723	NA	118723	118702	0.29	26.429
above ground	Orycteropus afer afer	ORA	1230840	22590	NA	18164	9243	8805	25531	12499	0	201973	NA	201973	201952	0.269	32.1603
above ground	Pan troglodytes	ptr	9598	41723	18124	15242	9873	15050	80811	15340	0	256648	NA	256648	256621	0.261	33.3136
above ground	Rattus norvegicus	rno	10116	47958	20354	16122	9521	14312	56113	14731	3608	246497	864	249241	249219	0.264	33.6877
above ground	Sus scrofa	ssc	9823	46103	NA	14202	9699	9271	63577	12692	50	208222	17	208255	208234	0.267	32.6581
Average				41056.8		17741.5	8831.46	11128.8	54254.2	13077.2	45476.9	201201	1428.57	212941	212916	0.266154	32.0711
