# Supplementary material for: Design principles of gene evolution for niche adaptation through changes in protein–protein interaction networks
Source: Sci Rep. 2020 Sep 24;10:15628. doi: 10.1038/s41598-020-71976-x (PMC7519090; doi:10.1038/s41598-020-71976-x)
Supplement: Supplementary file 3 — Supplementary Table S2 [file 41598_2020_71976_MOESM3_ESM.xlsx]

## Sheet: Table S2
Ecology	Organism Name	Organism ID	Taxonomy ID (NCBI)	[O]RDER (domain) regions			[M]IXED (ORDER+DISORDER)			[D]ISORDER regions			Wilcoxon rank sum test with continuity correction
				Number of interactors per protein	Average PPIs	Anderson-Darling test	Number of interactors per protein	Average PPIs	Anderson-Darling test	Number of interactors per protein	Average PPIs	Anderson-Darling test	[O]vs.[M]	[O]vs.[D]	[M]vs.[D]
fossorial	Camponotus floridanus	cfo	104421	1618	27.6681	A = 135.1, p-value < 2.2e-16	2916	39.4029	A = 263.25, p-value < 2.2e-16	76	15.6053	A = 2.2964, p-value = 6.713e-06	W = 1456200, p-value = 7.8e-16	W = 40547, p-value = 0.1426	W = 86172, p-value = 0.0003122
fossorial	Condylura cristata	COC	143302	3243	25.7595	A = 412.56, p-value < 2.2e-16	8217	34.7588	A = 1134.7, p-value < 2.2e-16	494	16.6822	A = 46.176, p-value < 2.2e-16	W = 11524000, p-value < 2.2e-16	W = 910020, p-value = 1.035e-06	W = 2579000, p-value < 2.2e-16
fossorial	Cricetulus griseus	cge	10029	3373	26.0637	A = 416.1, p-value < 2.2e-16	7881	36.3579	A = 1070.6, p-value < 2.2e-16	504	16.4742	A = 47.953, p-value < 2.2e-16	W = 11321000, p-value < 2.2e-16	W = 978900, p-value = 3.679e-08	W = 2577700, p-value < 2.2e-16
fossorial	Dasypus novemcinctus	DAN	9361	3302	26.0403	A = 425.89, p-value < 2.2e-16	8405	34.8897	A = 1155.8, p-value < 2.2e-16	560	15.9768	A = 54.964, p-value < 2.2e-16	W = 12142000, p-value < 2.2e-16	W = 1082900, p-value = 8.29e-11	W = 3038300, p-value < 2.2e-16
fossorial	Dipodomys ordii	DIO	10020	3445	26.3083	A = 450.79, p-value < 2.2e-16	8368	35.0566	A = 1164.5, p-value < 2.2e-16	522	16.2989	A = 49.021, p-value < 2.2e-16	W = 12512000, p-value < 2.2e-16	W = 1043600, p-value = 2.994e-09	W = 2812800, p-value < 2.2e-16
fossorial	Manis javanica	mjv	9974	3351	25.7669	A = 451.48, p-value < 2.2e-16	7876	34.0206	A = 1050.5, p-value < 2.2e-16	507	15.2327	A = 55.472, p-value < 2.2e-16	W = 11446000, p-value < 2.2e-16	W = 1016200, p-value = 9.261e-13	W = 2640600, p-value < 2.2e-16
fossorial	Microtus ochrogaster	MIO	79684	3469	26.2508	A = 463.61, p-value < 2.2e-16	8488	35.8567	A = 1162.5, p-value < 2.2e-16	502	17.008	A = 47.706, p-value < 2.2e-16	W = 12505000, p-value < 2.2e-16	W = 986310, p-value = 1.436e-06	W = 2728700, p-value < 2.2e-16
fossorial	Octodon degus	OCD	10160	3448	26.1792	A = 452.7, p-value < 2.2e-16	8554	35.6035	A = 1186.6, p-value < 2.2e-16	491	17.8758	A = 44.397, p-value < 2.2e-16	W = 12667000, p-value < 2.2e-16	W = 931860, p-value = 0.0002891	W = 2609700, p-value < 2.2e-16
fossorial	Peromyscus maniculatus bairdii	PEM	230844	3396	26.4455	A = 454.1, p-value < 2.2e-16	8611	35.4256	A = 1176.3, p-value < 2.2e-16	517	17.501	A = 47.515, p-value < 2.2e-16	W = 12489000, p-value < 2.2e-16	W = 978090, p-value = 2.758e-05	W = 2805400, p-value < 2.2e-16
fossorial	Solenopsis invicta	soc	13686	1543	28.2476	A = 127.33, p-value < 2.2e-16	2988	38.2072	A = 274.58, p-value < 2.2e-16	90	16.2111	A = 3.1051, p-value = 7.004e-08	W = 1452800, p-value = 1.172e-11	W = 43610, p-value = 0.2278	W = 99534, p-value = 0.00151
			ALL fossorial	30188	26.2987	A = 3823.6, p-value < 2.2e-16	72304	35.5404	A = 9658.5, p-value < 2.2e-16	4263	16.5916	A = 402.43, p-value < 2.2e-16	W = 936240000, p-value < 2.2e-16	W = 74084000, p-value < 2.2e-16	W = 198980000, p-value < 2.2e-16
subterranean	Astyanax mexicanus	ASM	7994	2631	27.3748	A = 383.08, p-value < 2.2e-16	7015	35.0277	A = 892.14, p-value < 2.2e-16	330	16.5394	A = 28.155, p-value < 2.2e-16	W = 7997500, p-value < 2.2e-16	W = 498860, p-value = 9.552e-06	W = 1483400, p-value < 2.2e-16
subterranean	Chrysochloris asiatica	CHA	185453	3586	25.5399	A = 464.98, p-value < 2.2e-16	8383	35.9376	A = 1158.5, p-value < 2.2e-16	476	17.8761	A = 41.254, p-value < 2.2e-16	W = 12758000, p-value < 2.2e-16	W = 934540, p-value = 0.000736	W = 2486200, p-value < 2.2e-16
subterranean	Cryptotermes secundus	CRS	105785	1409	27.7857	A = 112.06, p-value < 2.2e-16	2980	36.3802	A = 268.13, p-value < 2.2e-16	89	15.2135	A = 3.8647, p-value = 9.681e-10	W = 1407000, p-value = 1.37e-06	W = 47520, p-value = 0.002048	W = 109030, p-value = 1.07e-05
subterranean	Folsomia candida	fcd	158441	1230	28.0057	A = 102.32, p-value < 2.2e-16	3054	35.1896	A = 278.64, p-value < 2.2e-16	84	10.4524	A = 3.1029, p-value = 6.885e-08	W = 1255900, p-value = 2.941e-06	W = 37986, p-value = 8.826e-05	W = 102770, p-value = 1.696e-07
subterranean	Fukomys damarensis	FUD	885580	3330	25.5733	A = 423.88, p-value < 2.2e-16	8373	35.5665	A = 1173.2, p-value < 2.2e-16	528	16.9148	A = 49.164, p-value < 2.2e-16	W = 11994000, p-value < 2.2e-16	W = 1000700, p-value = 3.096e-07	W = 2816200, p-value < 2.2e-16
subterranean	Heterocephalus glaber	hgl	10181	3305	26.3334	A = 418.48, p-value < 2.2e-16	8702	35.7922	A = 1220.7, p-value < 2.2e-16	509	17.8212	A = 47.03, p-value < 2.2e-16	W = 12436000, p-value < 2.2e-16	W = 941340, p-value = 1.439e-05	W = 2775100, p-value < 2.2e-16
subterranean	Myotis lucifugus	MYL	59463	3054	26.1906	A = 462.02, p-value < 2.2e-16	8008	35.5803	A = 1060.3, p-value < 2.2e-16	469	16.1066	A = 46.114, p-value < 2.2e-16	W = 10380000, p-value < 2.2e-16	W = 825280, p-value = 1.001e-07	W = 2439200, p-value < 2.2e-16
subterranean	Nannospalax galili	ngi	1026970	3506	25.4952	A = 467.69, p-value < 2.2e-16	8490	35.8749	A = 1134.8, p-value < 2.2e-16	511	17.5753	A = 47.415, p-value < 2.2e-16	W = 12529000, p-value < 2.2e-16	W = 995340, p-value = 4.714e-05	W = 2748400, p-value < 2.2e-16
subterranean	Zootermopsis nevadensis	zne	136037	1563	27.4005	A = 135.29, p-value < 2.2e-16	3147	38.2755	A = 288.35, p-value < 2.2e-16	95	17.3053	A = 4.3188, p-value = 7.7e-11	W = 1582200, p-value = 5.839e-13	W = 54046, p-value = 0.0208	W = 122280, p-value = 2.314e-05
			ALL subterranean	23614	26.3232	A = 3021.2, p-value < 2.2e-16	58152	35.8042	A = 7552.2, p-value < 2.2e-16	3091	16.946	A = 279.48, p-value < 2.2e-16	W = 586260000, p-value < 2.2e-16	W = 41706000, p-value < 2.2e-16	W = 115640000, p-value < 2.2e-16
above ground	Bos taurus	bta	9913	3881	27.3319	A = 502.94, p-value < 2.2e-16	10224	37.2547	A = 1399.4, p-value < 2.2e-16	608	18.5773	A = 57.835, p-value < 2.2e-16	W = 17116000, p-value < 2.2e-16	W = 1307500, p-value = 1.696e-05	W = 3869800, p-value < 2.2e-16
above ground	Drosophila melanogaster	dme	7227	2716	22.9433	A = 344.86, p-value < 2.2e-16	5593	32.2069	A = 588.35, p-value < 2.2e-16	1109	9.94409	A = 145.27, p-value < 2.2e-16	W = 6109500, p-value < 2.2e-16	W = 1873600, p-value < 2.2e-16	W = 4482100, p-value < 2.2e-16
above ground	Danio rerio	dre	7955	3548	27.1607	A = 464.49, p-value < 2.2e-16	8253	36.5708	A = 1096.9, p-value < 2.2e-16	380	19.7947	A = 32.859, p-value < 2.2e-16	W = 12543000, p-value < 2.2e-16	W = 733460, p-value = 0.004699	W = 1926800, p-value = 4.175e-14
above ground	Erinaceus europaeus	ERE	9365	3426	25.5152	A = 435.88, p-value < 2.2e-16	8302	35.9399	A = 1157.2, p-value < 2.2e-16	495	17.0364	A = 45.812, p-value < 2.2e-16	W = 12094000, p-value < 2.2e-16	W = 947700, p-value = 2.214e-05	W = 2606000, p-value < 2.2e-16
above ground	Felis catus	fca	9685	3353	26.4521	A = 432.58, p-value < 2.2e-16	8326	36.9837	A = 1137.1, p-value < 2.2e-16	505	17.6673	A = 47.36, p-value < 2.2e-16	W = 11873000, p-value < 2.2e-16	W = 958130, p-value = 1.728e-06	W = 2685600, p-value < 2.2e-16
above ground	Gallus gallus	gga	9031	3224	25.96	A = 424.82, p-value < 2.2e-16	8368	35.6894	A = 1131.1, p-value < 2.2e-16	435	18.6897	A = 37.124, p-value < 2.2e-16	W = 11468000, p-value < 2.2e-16	W = 755160, p-value = 0.009043	W = 2235700, p-value = 8.566e-16
above ground	Homo sapiens	hsa	9606	3698	28.94	A = 472.35, p-value < 2.2e-16	11722	37.1596	A = 1640.5, p-value < 2.2e-16	778	20.0077	A = 74.318, p-value < 2.2e-16	W = 19383000, p-value < 2.2e-16	W = 1595800, p-value = 1.542e-06	W = 5537100, p-value < 2.2e-16
above ground	Mus musculus	mmu	10090	4182	27.0827	A = 543.32, p-value < 2.2e-16	10310	39.2887	A = 1451.6, p-value < 2.2e-16	642	19.4393	A = 64.721, p-value < 2.2e-16	W = 18021000, p-value < 2.2e-16	W = 1472600, p-value = 7.29e-05	W = 4170200, p-value < 2.2e-16
above ground	Ornithorhynchus anatinus	oaa	9258	2645	22.3841	A = 339.84, p-value < 2.2e-16	5829	29.3711	A = 740.7, p-value < 2.2e-16	452	12.1571	A = 52.621, p-value < 2.2e-16	W = 6767800, p-value < 2.2e-16	W = 754050, p-value < 2.2e-16	W = 1805800, p-value < 2.2e-16
above ground	Orycteropus afer afer	ORA	1230840	3576	25.3921	A = 454.48, p-value < 2.2e-16	8423	35.8837	A = 1167.8, p-value < 2.2e-16	500	17.844	A = 44.544, p-value < 2.2e-16	W = 12766000, p-value < 2.2e-16	W = 986480, p-value = 0.0001725	W = 2641300, p-value < 2.2e-16
above ground	Pan troglodytes	ptr	9598	3950	26.1684	A = 489.5, p-value < 2.2e-16	10715	36.849	A = 1483.9, p-value < 2.2e-16	675	19.0044	A = 64.913, p-value < 2.2e-16	W = 18029000, p-value < 2.2e-16	W = 1449100, p-value = 0.0002931	W = 4470700, p-value < 2.2e-16
above ground	Rattus norvegicus	rno	10116	4147	27.0316	A = 559.15, p-value < 2.2e-16	9955	37.4999	A = 1368.9, p-value < 2.2e-16	592	18.2348	A = 51.554, p-value < 2.2e-16	W = 17547000, p-value < 2.2e-16	W = 1345300, p-value = 0.0001521	W = 3676200, p-value < 2.2e-16
above ground	Sus scrofa	ssc	9823	3255	26.2624	A = 412.42, p-value < 2.2e-16	8949	35.7884	A = 1235.1, p-value < 2.2e-16	488	17.916	A = 45.811, p-value < 2.2e-16	W = 12474000, p-value < 2.2e-16	W = 874340, p-value = 0.000315	W = 2724600, p-value < 2.2e-16
			ALL above ground	45601	26.223	A = 5877.9, p-value < 2.2e-16	114969	36.2734	A = 15700, p-value < 2.2e-16	7659	16.9943	A = 766.49, p-value < 2.2e-16	W = 2235500000, p-value < 2.2e-16	W = 199570000, p-value < 2.2e-16	W = 566580000, p-value < 2.2e-16
			ALL [O]RDER
			[F]ossorial	[S]ubterranean	[A]bove ground		ALL [M]IXED					ALL [D]ISORDER
Wilcoxon rank sum test with continuity correction			[F]ossorial	W = 354330000, p-value = 0.2408	W = 696350000, p-value = 0.006307		[F]ossorial	[S]ubterranean	[A]bove ground			[F]ossorial	[S]ubterranean	[A]bove ground
			[S]ubterranean		W = 547850000, p-value = 0.0001491		[F]ossorial	W = 2084100000, p-value = 0.006906	W = 4168300000, p-value = 0.2942			[F]ossorial	W = 6485300, p-value = 0.2498	W = 16429000, p-value = 0.5637
							[S]ubterranean		W = 3381200000, p-value = 9.152e-05			[S]ubterranean		W = 12094000, p-value = 0.07645
