# Supplementary material for: Design principles of gene evolution for niche adaptation through changes in protein–protein interaction networks
Source: Sci Rep. 2020 Sep 24;10:15628. doi: 10.1038/s41598-020-71976-x (PMC7519090; doi:10.1038/s41598-020-71976-x)
Supplement: Supplementary file 4 — Supplementary Table S3 [file 41598_2020_71976_MOESM4_ESM.xlsx]

## Sheet: Table S3
Gene ID	Symbol	Refseq
100008588	RNA18SN5	NR_003286.2
100008589	RNA28SN5	NR_003287.2
100033413	SNORD116-1	NR_003316.1
100033416	SNORD116-4	NR_003319.1
100033417	SNORD116-5	NR_003320.1
100033418	SNORD116-6	NR_003321.1
100033420	SNORD116-8	NR_003323.1
100033430	SNORD116-18	NR_003333.2
100033433	SNORD116-22	NR_003336.2
100033435	SNORD116-24	NR_003338.2
100033821	SNORD116-29	NR_003360.1
100048912	CDKN2B-AS1	NR_003529.3
100048912	CDKN2B-AS1	NR_047532.1
100048912	CDKN2B-AS1	NR_047533.1
100048912	CDKN2B-AS1	NR_047534.1
100048912	CDKN2B-AS1	NR_047535.1
100048912	CDKN2B-AS1	NR_047536.1
100048912	CDKN2B-AS1	NR_047537.1
100048912	CDKN2B-AS1	NR_047538.1
100048912	CDKN2B-AS1	NR_047539.1
100048912	CDKN2B-AS1	NR_047540.1
100048912	CDKN2B-AS1	NR_047541.1
100048912	CDKN2B-AS1	NR_047542.1
100048912	CDKN2B-AS1	NR_047543.1
100048912	CDKN2B-AS1	NR_120536.1
100113393	SNORD12B	NR_003695.1
100124533	SCARNA27	NR_003703.1
100124700	HOTAIR	NR_003716.3
100124700	HOTAIR	NR_047517.1
100124700	HOTAIR	NR_047518.1
100126299	VTRNA2-1	NR_030583.3
100126693	LINC00322	NR_103713.2
100128025	WWTR1-AS1	NR_040250.1
100128252	ZNF667-AS1	NR_036521.1
100128252	ZNF667-AS1	NR_036522.1
100129387	GABPB1-AS1	NR_024490.1
100129405	MSTO2P	NR_024117.2
100130238	LOC100130238	NR_024563.1
100130417	LOC100130417	NR_026874.2
100130417	LOC100130417	NR_122045.1
100130418	CECR7	NR_015352.1
100130557	NFYC-AS1	NR_024567.1
100130691	LOC100130691	NR_026966.1
100131561	FKSG29	NR_024013.1
100131816	UBE2DNL	NR_024062.1
100131997	FAM27E3	NR_103833.1
100132057	LOC100132057	NR_111930.1
100132103	FAM66E	NR_027424.1
100132163	PHKA2-AS1	NR_029379.1
100132288	TEKT4P2	NR_038327.2
100132288	TEKT4P2	NR_038328.2
100132288	TEKT4P2	NR_038329.2
100132565	GOLGA8F	NR_033351.1
100132594	PGAM1P5	NR_077225.1
100132979	GOLGA8DP	NR_027407.1
100133091	LOC100133091	NR_029411.1
100133669	LOC100133669	NR_026913.1
100133669	LOC100133669	XR_001756307.1
100134869	UBE2Q2P2	NR_004847.3
100147744	RNU7-1	NR_023317.1
100151683	RNU4ATAC	NR_023343.1
100151684	RNU6ATAC	NR_023344.1
100169751	RNA5S1	NR_023363.1
100169753	RNA5S2	NR_023364.1
100169754	RNA5S3	NR_023365.1
100169755	RNA5S4	NR_023366.1
100169756	RNA5S5	NR_023367.1
100169757	RNA5S6	NR_023368.1
100169758	RNA5S7	NR_023369.1
100169759	RNA5S8	NR_023370.1
100169760	RNA5S9	NR_023371.1
100169761	RNA5S10	NR_023372.1
100169762	RNA5S11	NR_023373.1
100169763	RNA5S12	NR_023374.1
100169764	RNA5S13	NR_023375.1
100169766	RNA5S15	NR_023377.1
100169767	RNA5S16	NR_023378.1
100169768	RNA5S17	NR_023379.1
100170217	SNAR-B2	NR_024230.1
100271836	SMG1P3	NR_027155.2
100287042	LOC100287042	NR_036520.1
100287082	GACAT2	NR_120598.1
100287559	ADPGK-AS1	NR_040107.1
100287569	LINC00173	NR_027345.1
100287569	LINC00173	NR_027346.1
100288778	LOC100288778	NR_130745.1
100288805	HYDIN2	NR_103556.1
100289574	HERC2P4	NR_109773.1
100302143	MIR1248	NR_031650.1
100302168	MIR1257	NR_031658.1
100302213	MIR1181	NR_031592.1
100302692	FTX	NR_028379.1
100303453	TSNAX-DISC1	NR_028393.1
100303453	TSNAX-DISC1	NR_028394.1
100303453	TSNAX-DISC1	NR_028395.1
100303453	TSNAX-DISC1	NR_028396.1
100303453	TSNAX-DISC1	NR_028397.1
100303453	TSNAX-DISC1	NR_028398.1
100303453	TSNAX-DISC1	NR_028399.1
100303453	TSNAX-DISC1	NR_028400.1
100303728	SLC25A5-AS1	NR_028443.1
100303728	SLC25A5-AS1	NR_134914.1
100303728	SLC25A5-AS1	NR_134915.1
100313824	MIR663B	NR_031608.1
100499467	LINC00673	NR_036488.1
100500804	MIR3654	NR_037427.1
100500815	MIR3687-1	NR_037458.1
100500842	MIR3652	NR_037425.1
100500862	MIR3648-1	NR_037421.1
100505540	SLIT1-AS1	NR_038330.1
100505621	C11orf72	NR_130935.1
100505624	GTF3C2-AS1	NR_038427.1
100505776	LINC01541	NR_038325.1
100505776	LINC01541	NR_038326.1
100505879	KIF25-AS1	NR_103750.1
100506649	PXN-AS1	NR_038924.1
100506742	CASP12	NR_034061.2
100506742	CASP12	NR_034063.2
100506742	CASP12	NR_034064.2
100506742	CASP12	NR_034065.2
100506742	CASP12	NR_034066.2
100506742	CASP12	NR_034067.2
100506742	CASP12	NR_034068.2
100506742	CASP12	NR_034070.2
100506742	CASP12	NR_034071.2
100506898	MAGOH2P	NR_049723.1
100507118	PRC1-AS1	NR_051984.1
100507303	SNHG19	NR_132114.1
100507321	ERVK13-1	NR_040023.1
100507398	INTS6-AS1	NR_103812.1
100507423	MKNK1-AS1	NR_038403.1
100527960	MROH7-TTC4	NR_037639.2
100527960	MROH7-TTC4	NR_037640.2
100527960	MROH7-TTC4	NR_037641.2
100528016	TMX2-CTNND1	NR_037646.1
100529067	SERF2-C15ORF63	NR_037673.1
100529209	RNASEK-C17orf49	NR_037717.1
100529264	RAB4B-EGLN2	NR_037791.1
100532737	ATP6V1G2-DDX39B	NR_037853.1
100532746	PPT2-EGFL8	NR_037861.1
100533955	SENP3-EIF4A1	NR_037926.1
100533970	P2RX5-TAX1BP3	NR_037928.1
100534589	HOXA10-HOXA9	NR_037940.1
100534593	STX16-NPEPL1	NR_037945.1
100616191	MIR548AJ1	NR_039673.1
100616436	MIR4449	NR_039651.1
100861402	CERS6-AS1	NR_045786.1
100861402	CERS6-AS1	NR_045787.1
100874042	HM13-AS1	NR_046853.2
100874261	LINC00854	NR_047479.2
100874323	HOXA10-AS	NR_046609.1
100996279	LINC00269	NR_103715.1
10141	LINC01587	NR_126517.1
10141	LINC01587	NR_126518.1
10141	LINC01587	NR_126519.1
10151	HNRNPA3P1	NR_002726.2
101926888	RALY-AS1	NR_109885.1
101926888	RALY-AS1	NR_109886.1
101926895	CRTC3-AS1	NR_120372.1
101926987	DLGAP4-AS1	NR_109939.1
101928492	OR2A1-AS1	NR_126023.1
101929145	PPP3CB-AS1	NR_132103.1
101929145	PPP3CB-AS1	NR_132104.1
101929222	DISC1FP1	NR_104190.1
101929639	B4GALT1-AS1	NR_108108.1
101929639	B4GALT1-AS1	NR_108109.1
101929639	B4GALT1-AS1	NR_108110.1
101929664	HORMAD2-AS1	NR_110541.1
101929780	NBPF25P	NR_104217.1
101954266	RNVU1-14	NR_104075.1
101954269	RNVU1-17	NR_104078.1
101954273	RNVU1-1	NR_104082.1
101954276	RNVU1-6	NR_104085.1
101954277	RNVU1-19	NR_104086.2
101954278	RNU6-8	NR_104088.1
102157401	PCBP2-OT1	NR_109828.1
10230	NBR2	NR_003108.1
102464835	MIR6087	NR_106735.1
102465464	MIR6775	NR_106833.1
102466854	MIR7705	NR_106992.1
102659353	THRIL	NR_110375.1
102724820	LANCL1-AS1	NR_110604.1
102724820	LANCL1-AS1	NR_110605.1
102724820	LANCL1-AS1	NR_110606.1
10301	DLEU1	NR_002605.2
10301	DLEU1	NR_109973.1
10301	DLEU1	NR_109974.1
103504728	MIR3687-2	NR_128714.1
103504731	MIR3648-2	NR_128711.1
104326058	SMAD1-AS1	NR_126371.1
105372481	ERVK3-1	XR_936128.2
105377105	FLNB-AS1	NR_135534.1
10597	TRAPPC2B	NR_002166.1
10748	KLRA1P	NR_028045.1
10866	HCP5	NR_040662.1
11257	TP53TG1	NR_015381.1
112597	CYTOR	NR_024204.1
112597	CYTOR	NR_024205.1
112597	CYTOR	NR_024206.1
113157	RPLP0P2	NR_002775.2
114044	MCM3AP-AS1	NR_002776.4
114044	MCM3AP-AS1	NR_110565.1
114044	MCM3AP-AS1	NR_110566.1
114044	MCM3AP-AS1	NR_110567.1
114599	SNORD15B	NR_000025.1
114915	EPB41L4A-AS1	NR_015370.2
116349	EXOC3-AS1	NR_126522.1
116437	LINC01257	NR_026670.2
116937	SNORD83A	NR_000027.1
116938	SNORD83B	NR_000028.1
119369	NUDT9P1	NR_002779.1
124149	ANKRD26P1	NR_026556.1
125050	RN7SK	NR_001445.2
125144	LRRC75A-AS1	NR_027158.1
125144	LRRC75A-AS1	NR_027159.1
125144	LRRC75A-AS1	NR_027160.1
125144	LRRC75A-AS1	NR_027161.1
125144	LRRC75A-AS1	NR_027162.1
125144	LRRC75A-AS1	NR_027163.1
125144	LRRC75A-AS1	NR_027164.1
125144	LRRC75A-AS1	NR_027165.1
125144	LRRC75A-AS1	NR_027166.1
125144	LRRC75A-AS1	NR_027167.1
125144	LRRC75A-AS1	NR_027168.2
125144	LRRC75A-AS1	NR_027169.1
125144	LRRC75A-AS1	NR_027170.1
125144	LRRC75A-AS1	NR_027171.1
125144	LRRC75A-AS1	NR_027172.2
125144	LRRC75A-AS1	NR_027173.1
125144	LRRC75A-AS1	NR_027174.1
125144	LRRC75A-AS1	NR_027175.1
125144	LRRC75A-AS1	NR_027176.1
125144	LRRC75A-AS1	NR_027177.1
125144	LRRC75A-AS1	NR_027178.1
125144	LRRC75A-AS1	NR_027179.1
125144	LRRC75A-AS1	NR_027667.1
125144	LRRC75A-AS1	NR_045021.1
125144	LRRC75A-AS1	NR_045022.1
125144	LRRC75A-AS1	NR_045023.1
125144	LRRC75A-AS1	NR_045024.1
125144	LRRC75A-AS1	NR_045025.1
125144	LRRC75A-AS1	NR_045026.1
125144	LRRC75A-AS1	NR_045027.1
125144	LRRC75A-AS1	NR_045028.1
125144	LRRC75A-AS1	NR_045029.1
128439	SNHG11	NR_003239.1
128872	HMGB3P1	NR_002165.1
132241	RPL32P3	NR_003111.2
137196	CCDC26	NR_130917.1
137196	CCDC26	NR_130918.1
137196	CCDC26	NR_130919.1
137196	CCDC26	NR_130920.1
138649	ANKRD19P	NR_026868.1
1416	CRYBB2P1	NR_033733.1
1416	CRYBB2P1	NR_033734.1
145165	ST13P4	NR_002183.1
147525	LINC00526	NR_026849.1
148203	ZNF738	NR_027130.1
148413	LOC148413	NR_015434.1
149950	LOC149950	NR_034152.1
150000	ABCC13	NR_003087.1
150000	ABCC13	NR_003088.1
151507	MSL3P1	NR_024322.1
152195	NUDT16P1	NR_002949.2
152195	NUDT16P1	NR_027766.1
152217	NCBP2-AS2	NR_024388.1
152302	CIDECP	NR_002786.1
153684	LOC153684	NR_015447.1
153743	PPP1R2P3	NR_038443.1
154754	PRSS3P2	NR_001296.3
155060	LOC155060	NR_036573.1
155400	NSUN5P1	NR_033322.3
155400	NSUN5P1	NR_104013.1
157556	BAALC-AS2	NR_027071.1
157739	TDH	NR_001578.1
158160	HSD17B7P2	NR_003086.1
159162	RBMY2FP	NR_002193.2
170958	ZNF525	NR_003699.1
172	AFG3L1P	NR_003226.1
172	AFG3L1P	NR_003227.1
172	AFG3L1P	NR_003228.1
193629	LINC00189	NR_027072.2
196549	EEF1DP3	NR_027062.1
196913	LINC01599	NR_131171.1
197196	LINC00311	NR_038859.1
200261	LINC00656	NR_034149.1
200298	LINC00528	NR_103718.1
201283	AMZ2P1	NR_026903.1
202459	OSTCP1	NR_028496.1
207147	TRY2P	NR_036483.2
220594	USP32P2	NR_003554.1
221241	LINC00305	NR_027245.1
221718	LINC00518	NR_027793.1
2310	FOXO3B	NR_026718.1
23642	SNHG1	NR_003098.1
246126	TXLNGY	NR_045128.1
246126	TXLNGY	NR_045129.1
246181	AKR7L	NR_040288.1
246181	AKR7L	NR_040289.1
2498	FTH1P3	NR_002201.1
253724	TTC41P	NR_027249.1
254896	LOC254896	NR_046173.1
255082	CASC2	NR_026939.1
255082	CASC2	NR_026940.1
255082	CASC2	NR_026941.1
255167	LINC01018	NR_024423.2
255167	LINC01018	NR_024424.2
255180	GOLGA2P11	NR_136885.1
255193	CSNK1G2-AS1	NR_033400.1
255654	LINC01743	NR_040002.1
255812	SDHAP1	NR_003264.2
255926	ADAM5	NR_001448.1
256369	CCDC197	NR_024182.1
256369	CCDC197	NR_024183.1
256369	CCDC197	NR_024184.1
257000	TINCR	NR_027064.2
257203	DSCR9	NR_026719.2
260294	NSUN5P2	NR_033323.3
26070	DKFZP434K028	NR_026882.1
26138	LINC00588	NR_026772.1
26226	FBXW4P1	NR_033408.1
26238	LINC01558	NR_026773.1
266655	LINC00094	NR_015427.2
266697	POM121L4P	NR_024592.1
266971	PIPSL	NR_002319.2
267010	RNU12	NR_029422.1
26768	SNORA73B	NR_004404.1
26781	SNORA67	NR_002912.1
26782	SNORA66	NR_002444.2
26787	SNORD61	NR_002735.1
26795	SNORD54	NR_002437.1
26799	SNORD50A	NR_002743.2
26810	SNORD41	NR_002751.1
26813	SNORD36C	NR_000016.1
26814	SNORD36B	NR_000017.1
26815	SNORD36A	NR_002448.1
26820	SNORD24	NR_002447.1
26821	SNORA74A	NR_002915.1
26824	RNU11	NR_004407.1
26827	RNU6-1	NR_004394.1
26828	RNU5F-1	NR_002753.5
26831	RNU5A-1	NR_002756.2
26832	RNU5B-1	NR_002757.3
26834	RNU4-2	NR_003137.2
26835	RNU4-1	NR_003925.1
26851	SNORD3B-1	NR_003271.1
26863	RNVU1-18	NR_004400.1
26864	RNVU1-7	NR_004426.2
26869	RNU1-3	NR_004408.1
26870	RNU1-2	NR_004427.1
26871	RNU1-1	NR_004430.2
27004	TCL6	NR_028288.1
2713	GK3P	NR_026575.1
280655	IGBP1P1	NR_002937.2
280657	SSX6	NR_028366.1
283120	H19	NR_002196.2
283120	H19	NR_131223.1
283120	H19	NR_131224.1
283131	NEAT1	NR_028272.1
283131	NEAT1	NR_131012.1
283165	KIRREL3-AS3	NR_040078.1
283267	LINC00294	NR_015451.1
283303	MRGPRG-AS1	NR_027138.1
283551	LINC01588	NR_126496.1
283551	LINC01588	NR_126497.1
283551	LINC01588	NR_126498.1
283551	LINC01588	NR_126499.1
283551	LINC01588	NR_126500.1
283575	LINC02288	NR_110554.1
283651	HMGN2P46	NR_022014.1
283768	GOLGA8G	NR_033353.1
283970	PDXDC2P-NPIPB14P	NR_003610.1
284029	LINC00324	NR_026951.1
284185	LINC00482	NR_038080.1
284276	LINC00908	NR_015417.1
284379	LOC284379	NR_002938.3
284412	LOC284412	NR_029390.1
284440	LINC00663	NR_026956.1
284729	ESPNP	NR_026567.1
284801	MIR663AHG	NR_040095.1
284802	FRG1BP	NR_003579.1
284889	MIF-AS1	NR_038911.1
285205	LINC00636	NR_015394.1
285463	CTBP1-AS	NR_104331.1
285622	NBPF22P	NR_003719.2
285987	DLX6-AS1	NR_015448.1
286042	FAM86B3P	NR_024361.1
286042	FAM86B3P	NR_024362.1
286042	FAM86B3P	NR_024363.1
286467	FIRRE	NR_026975.1
2970	GTF2IP1	NR_002206.3
29797	POM121L8P	NR_024583.1
29931	LINC00312	NR_024065.2
304	ANXA2P2	NR_003573.1
3136	HLA-H	NR_001434.3
326343	MT1DP	NR_003658.2
326343	MT1DP	NR_027781.1
3311	HSPA7	NR_024151.1
337873	HIST2H2BC	NR_036461.1
337875	HIST2H2BA	NR_027337.1
338069	ST7-OT4	NR_002329.1
338429	SNORD109B	NR_001289.1
339044	PKD1P1	NR_036447.1
339201	ASB16-AS1	NR_049729.1
339201	ASB16-AS1	NR_049730.1
339535	LINC01139	NR_015407.1
339942	H1FX-AS1	NR_026991.1
342666	LRRC37A11P	NR_033753.2
345630	FBLL1	NR_024356.2
347918	EP400NL	NR_003290.2
348825	TPRXL	NR_002223.3
349114	LINC00265	NR_026999.1
3653	IPW	NR_023915.1
374650	GOLGA6L5P	NR_003246.4
374666	WASH3P	NR_003659.2
375133	PI4KAP2	NR_003700.1
375260	WASH2P	NR_024077.2
376693	RPS10P7	NR_026667.1
378706	RN7SL2	NR_027260.1
378938	MALAT1	XR_001748267.1
386607	ZFP91-CNTF	NR_024091.1
386627	SAP30L-AS1	NR_037897.1
387254	SLC7A5P2	NR_002594.1
387316	VN1R10P	NR_045612.1
387751	GVINP1	NR_003945.1
388152	GOLGA2P7	NR_027001.1
388387	LINC00671	NR_027254.1
388524	RPSAP58	NR_003662.3
388719	LINC00272	NR_034131.1
388815	MIR99AHG	NR_027790.3
388815	MIR99AHG	NR_027791.3
388815	MIR99AHG	NR_111004.2
388815	MIR99AHG	NR_111005.2
388815	MIR99AHG	NR_136541.1
388815	MIR99AHG	NR_136542.1
388815	MIR99AHG	NR_136543.1
388815	MIR99AHG	NR_136544.1
388815	MIR99AHG	NR_136545.1
388815	MIR99AHG	NR_136546.1
388815	MIR99AHG	NR_136547.1
388815	MIR99AHG	NR_136548.1
388815	MIR99AHG	NR_136549.1
388815	MIR99AHG	NR_136550.1
388815	MIR99AHG	NR_136551.1
388815	MIR99AHG	NR_136552.1
389741	GLIDR	NR_015363.2
389741	GLIDR	NR_126044.1
389741	GLIDR	NR_126045.1
389741	GLIDR	NR_126046.1
389898	UBE2NL	NR_121210.1
389906	LOC389906	NR_034031.1
390226	GUCY2EP	NR_024042.1
390535	GOLGA8EP	NR_033350.1
391257	SUMO1P1	NR_002189.3
391627	USP17L9P	NR_046416.1
392360	CTSL3P	NR_027917.1
399670	RPL13AP17	NR_003680.1
399761	BMS1P5	NR_003611.2
400221	FLJ22447	NR_039985.1
400242	DICER1-AS1	NR_015415.1
400322	HERC2P2	NR_002824.3
400709	SIGLEC16	NR_002825.2
400798	C1orf220	NR_033186.1
400927	LOC400927	NR_002821.2
400931	MIRLET7BHG	NR_027033.2
400931	MIRLET7BHG	NR_110479.1
401288	LINC00242	NR_026781.1
401296	LOC401296	XR_001745051.1
401296	LOC401296	XR_001745052.1
401296	LOC401296	XR_001745053.1
401296	LOC401296	XR_001745054.1
401397	LINC00998	NR_015442.1
401397	LINC00998	NR_024412.1
401442	LOC401442	NR_134292.1
401507	FAM74A1	NR_026803.2
401508	FAM74A4	NR_026802.1
401508	FAM74A4	NR_110998.1
401509	ZNF658B	NR_003528.3
401577	CD99P1	NR_033380.1
401577	CD99P1	NR_033381.1
402483	LINC01000	NR_024368.1
404216	LINC01561	NR_103717.1
404663	LINC01194	NR_033383.1
406881	MIRLET7A1	NR_029476.1
406882	MIRLET7A2	NR_029477.1
406883	MIRLET7A3	NR_029478.1
406884	MIRLET7B	NR_029479.1
406885	MIRLET7C	NR_029480.1
406886	MIRLET7D	NR_029481.1
406887	MIRLET7E	NR_029482.1
406888	MIRLET7F1	NR_029483.1
406889	MIRLET7F2	NR_029484.1
406890	MIRLET7G	NR_029660.1
406891	MIRLET7I	NR_029661.1
406892	MIR100	NR_029515.1
406899	MIR106A	NR_029523.1
406900	MIR106B	NR_029831.1
406901	MIR107	NR_029524.1
406903	MIR10B	NR_029609.1
406904	MIR1-1	NR_029780.1
406905	MIR1-2	NR_029662.1
406906	MIR122	NR_029667.1
406912	MIR125B2	NR_029694.1
406915	MIR128-1	NR_029672.1
406916	MIR128-2	NR_029824.1
406929	MIR138-1	NR_029700.1
406930	MIR138-2	NR_029680.1
406932	MIR140	NR_029681.1
406933	MIR141	NR_029682.1
406935	MIR143	NR_029684.1
406937	MIR145	NR_029686.1
406947	MIR155	NR_030784.1
406948	MIR15A	NR_029485.1
406949	MIR15B	NR_029663.1
406950	MIR16-1	NR_029486.1
406951	MIR16-2	NR_029525.1
406952	MIR17	NR_029487.1
406953	MIR18A	NR_029488.1
406976	MIR199A1	NR_029586.1
406977	MIR199A2	NR_029618.1
406979	MIR19A	NR_029489.1
406980	MIR19B1	NR_029490.1
406981	MIR19B2	NR_029491.1
406982	MIR20A	NR_029492.1
406983	MIR200A	NR_029834.1
406984	MIR200B	NR_029639.1
406985	MIR200C	NR_029779.1
406988	MIR205	NR_029622.1
406989	MIR206	NR_029713.1
406991	MIR21	NR_029493.1
406996	MIR214	NR_029627.1
407006	MIR221	NR_029635.1
407007	MIR222	NR_029636.1
407011	MIR23B	NR_029664.1
407014	MIR25	NR_029498.1
407018	MIR27A	NR_029501.1
407021	MIR29A	NR_029503.1
407024	MIR29B1	NR_029517.1
407025	MIR29B2	NR_029518.1
407026	MIR29C	NR_029832.1
407035	MIR31	NR_029505.1
407040	MIR34A	NR_029610.1
407041	MIR34B	NR_029839.1
407042	MIR34C	NR_029840.1
407043	MIR7-1	NR_029605.1
407044	MIR7-2	NR_029606.1
407045	MIR7-3	NR_029607.1
407046	MIR9-1	NR_029691.1
407047	MIR9-2	NR_030741.1
407048	MIR92A1	NR_029508.1
407049	MIR92A2	NR_029509.1
407050	MIR93	NR_029510.1
407051	MIR9-3	NR_029692.1
407054	MIR98	NR_029513.1
407835	LOC407835	NR_002144.1
414927	MGC34796	NR_073400.1
432369	ATP5EP2	NR_002162.1
440184	CCDC196	NR_024338.2
440184	CCDC196	NR_110307.1
440184	CCDC196	NR_110308.1
440248	HERC2P9	NR_036443.1
440253	WHAMMP2	NR_026589.1
440354	SMG1P2	NR_135305.1
440354	SMG1P2	NR_135317.1
440416	CCDC144NL-AS1	NR_104185.1
440423	SUZ12P1	NR_024187.2
440434	LOC440434	NR_036750.2
440452	TBC1D3P2	NR_027486.1
440456	PLEKHM1P1	NR_024386.2
440482	ANKRD20A5P	NR_040113.1
440519	ZNF724	NR_045525.1
440556	LINC00982	NR_015440.1
440556	LINC00982	NR_024371.1
440672	NUDT4P1	NR_002212.4
440915	POTEKP	NR_033885.2
440993	LINC00969	NR_122105.1
441058	LINC01667	NR_038377.1
441094	NR2F1-AS1	NR_021490.2
441094	NR2F1-AS1	NR_021491.2
441094	NR2F1-AS1	NR_109818.1
441094	NR2F1-AS1	NR_109819.1
441094	NR2F1-AS1	NR_109820.1
441094	NR2F1-AS1	NR_109821.1
441094	NR2F1-AS1	NR_109822.1
441094	NR2F1-AS1	NR_109823.1
441094	NR2F1-AS1	NR_109824.1
441094	NR2F1-AS1	NR_109825.1
441191	RNF216P1	NR_015449.1
441191	RNF216P1	NR_023384.1
441191	RNF216P1	NR_023385.1
441208	ZNRF2P1	NR_003502.2
441212	RP9P	NR_003500.1
441263	DTX2P1-UPK3BP1-PMS2P11	NR_023383.1
441502	RPS26P11	NR_002309.1
441951	ZFAS1	NR_003604.2
441951	ZFAS1	NR_003605.1
441951	ZFAS1	NR_003606.2
441951	ZFAS1	NR_036658.1
441951	ZFAS1	NR_036659.1
442497	LOC442497	NR_033960.1
442523	DPY19L2P4	NR_003551.1
449520	GGNBP1	NR_028361.1
474338	SUMO1P3	NR_002190.1
492303	GEMIN8P4	NR_002830.1
497049	FLJ25758	NR_024372.1
51054	PLEKHA8P1	NR_037144.1
51352	WT1-AS	NR_023920.2
51352	WT1-AS	NR_120546.1
51352	WT1-AS	NR_120547.1
51352	WT1-AS	NR_120548.1
51352	WT1-AS	NR_120549.1
51471	NAT8B	NR_132338.1
5379	PMS2P1	NR_003613.1
5380	PMS2P2	NR_003614.3
541471	MIR4435-2HG	NR_015395.2
541471	MIR4435-2HG	NR_024373.2
541471	MIR4435-2HG	NR_136161.1
541471	MIR4435-2HG	NR_136162.1
541471	MIR4435-2HG	NR_136163.1
541471	MIR4435-2HG	NR_136164.1
541471	MIR4435-2HG	NR_136165.1
541471	MIR4435-2HG	NR_136166.1
541472	LOC541472	NR_131935.1
54441	STAG3L1	NR_040583.2
54508	EPB41L4A-AS2	NR_027706.1
54581	SCAND2P	NR_003654.2
54581	SCAND2P	NR_004859.1
55000	TUG1	NR_002323.2
55000	TUG1	NR_110492.1
55000	TUG1	NR_110493.1
554203	JPX	NR_024582.1
554206	LOC554206	NR_038379.1
554210	MIR429	NR_029957.1
554223	LOC554223	NR_132323.1
554226	ANKRD30BL	NR_027019.1
554226	ANKRD30BL	NR_027020.2
554236	DPY19L2P1	NR_002833.2
55592	GOLGA2P5	NR_024261.2
55592	GOLGA2P5	NR_036632.1
55855	FAM45BP	NR_027141.2
5616	PRKY	NR_028062.1
56663	VTRNA1-2	NR_026704.1
56664	VTRNA1-1	NR_026703.1
56969	RPL23AP32	NR_002229.2
57291	DANCR	NR_024031.1
574031	MIR363	NR_029852.1
574032	MIR20B	NR_029950.1
574033	MIR18B	NR_029949.1
574040	SNORA6	NR_002325.1
574411	MIR451A	NR_029970.1
57733	GBA3	NR_102355.1
57733	GBA3	NR_102356.1
57733	GBA3	NR_102357.1
5820	PVT1	NR_003367.3
594837	SNORD101	NR_002434.1
594839	SNORA33	NR_002436.1
595097	SNORD16	NR_002440.1
595099	SNORD18B	NR_002442.1
595100	SNORD18C	NR_002443.1
595101	SMG1P5	NR_002453.5
6023	RMRP	NR_003051.3
6029	RN7SL1	NR_002715.1
6043	SNORA63	NR_002586.1
6060	RNU1-4	NR_004421.1
606293	KLKP1	NR_002948.1
606551	UBE2MP1	NR_002837.1
6066	RNU2-1	NR_002716.3
60674	GAS5	NR_002578.2
606	NBEAP1	NR_027992.1
6079	SNORD15A	NR_000005.1
6080	SNORA73A	NR_002907.2
6082	SNORD20	NR_002908.1
6083	SNORD21	NR_000006.8
6084	RNY1	NR_004391.1
6085	RNY3	NR_004392.1
6086	RNY4	NR_004393.1
619505	SNORA21	NR_002576.1
619563	SNORA7A	NR_002582.1
619565	SNORA52	NR_002585.1
619569	SNORA41	NR_002590.1
619570	SNORD95	NR_002591.1
641373	NRON	NR_045006.1
641977	SEPT7P2	NR_024271.1
642394	ADARB2-AS1	NR_033387.1
643224	TUBBP5	NR_027156.1
643253	CCT6P1	NR_003110.2
64396	GMCL1P1	NR_003281.1
644619	INTS4P2	NR_027392.2
644903	GCC2-AS1	NR_135290.1
645323	LINC00461	NR_015436.1
645323	LINC00461	NR_024383.1
645323	LINC00461	NR_024384.1
645455	CEP170P1	NR_003135.2
645513	LOC645513	NR_037630.1
645683	RPL13AP3	NR_004844.1
64595	TTTY15	NR_001545.2
645996	NAP1L6	NR_027291.1
646982	LINC00598	NR_024505.1
646982	LINC00598	NR_024506.1
646982	LINC00598	NR_024507.2
647979	NORAD	NR_027451.1
652966	SNORD10	NR_002604.2
653162	RPSAP9	NR_026890.1
653188	GUSBP3	NR_027386.2
653238	GTF2H2B	NR_033417.1
653268	AGAP7P	NR_126580.1
653316	FAM153C	NR_038353.1
654319	SNORA5A	NR_002919.1
654320	SNORA8	NR_002920.1
654322	SNORA13	NR_002922.1
65996	CENPBD1P1	NR_026052.1
664618	HSP90AB4P	NR_073415.2
6702	SPRR2C	NR_003062.1
677679	SCARNA3	NR_002998.1
677768	SCARNA13	NR_003002.1
677769	SCARNA17	NR_003003.2
677770	SCARNA22	NR_003004.1
677775	SCARNA5	NR_003008.2
677776	SCARNA8	NR_003009.1
677781	SCARNA16	NR_003013.1
677800	SNORA12	NR_002954.1
677804	SNORA17A	NR_002958.1
677808	SNORA23	NR_002962.1
677813	SNORA30	NR_002966.1
677815	SNORA2C	NR_002968.1
677823	SNORA80E	NR_002974.1
677824	SNORA17B	NR_002975.2
677826	SNORA3B	NR_002977.1
677832	SNORA53	NR_003015.1
677833	SNORA54	NR_002982.1
677840	SNORA71D	NR_003018.2
677841	SNORA74B	NR_002988.1
677842	SNORA50C	NR_002995.1
677850	SNORD1C	NR_004397.1
692053	SNORD9	NR_003029.2
692076	SNORD7	NR_003037.1
692084	SNORD13	NR_003041.1
692086	SNORD17	NR_003045.1
692088	SNORD50B	NR_003044.3
692089	SNORD19	NR_003047.1
692158	SNORA57	NR_004390.1
692196	SNORD76	NR_003942.1
692204	SNORD88C	NR_003069.1
692224	FBXO22-AS1	NR_003136.1
692227	SNORD104	NR_004380.1
693155	MIR570	NR_030296.1
693164	MIR579	NR_030305.1
693174	MIR589	NR_030318.1
693199	MIR614	NR_030345.1
7012	TERC	NR_001566.1
7190	HSP90B2P	NR_073383.1
7221	TRPC2	NR_002720.2
724033	MIR663A	NR_030386.1
724102	SNHG4	NR_003141.3
724102	SNHG4	NR_036536.1
727676	SNORD118	NR_033294.1
727751	LOC727751	NR_102747.1
727751	LOC727751	NR_102748.1
727764	MAFIP	NR_046439.2
727764	MAFIP	NR_046440.2
727764	MAFIP	NR_046441.2
727764	MAFIP	NR_046442.2
727956	SDHAP2	NR_003265.3
728175	LINC02363	NR_040108.1
728233	PI4KAP1	NR_003563.1
728323	LINC01881	NR_130699.1
728323	LINC01881	NR_130700.1
728323	LINC01881	NR_130701.1
728323	LINC01881	NR_130702.1
728377	ARHGEF34P	NR_033942.1
728411	GUSBP1	NR_027026.1
728411	GUSBP1	NR_027027.1
728411	GUSBP1	NR_027028.2
728622	SKP1P2	NR_036619.1
728643	HNRNPA1P33	NR_003277.1
728758	PIN4P1	NR_003571.1
729156	GTF2IRD1P1	NR_003934.1
729603	LOC729603	NR_003288.2
729862	LSP1P3	NR_033961.1
730668	LOC730668	NR_027240.1
7503	XIST	NR_001564.2
768213	MIR671	NR_030407.1
7696	ZNF137P	NR_023311.1
780851	SNORD3A	NR_006880.1
780852	SNORD3B-2	NR_003924.1
780853	SNORD3C	NR_006881.1
78998	RHPN1-AS1	NR_026785.1
79970	ZNF767P	NR_027788.1
79970	ZNF767P	NR_027789.1
79986	ZNF702P	NR_003578.1
79992	AGPAT4-IT1	NR_024277.1
80086	TUBA4B	NR_003063.1
80094	BIN3-IT1	NR_027715.1
80154	GOLGA2P10	NR_026811.3
80154	GOLGA2P10	NR_033936.3
80154	GOLGA2P10	NR_103496.2
80161	ASMTL-AS1	NR_026710.1
80161	ASMTL-AS1	NR_026711.1
80350	LPAL2	NR_028092.1
80350	LPAL2	NR_028093.1
81571	MIR600HG	NR_026677.1
81854	ZNF205-AS1	NR_024166.1
81854	ZNF205-AS1	NR_024167.1
83869	TTTY14	NR_001543.3
83869	TTTY14	NR_125733.1
83869	TTTY14	NR_125734.1
83869	TTTY14	NR_125735.1
83869	TTTY14	NR_125736.1
83869	TTTY14	NR_125737.1
83955	NACAP1	NR_002182.1
83957	FRMD8P1	NR_033742.1
84176	MYH16	NR_002147.2
8420	SNHG3	NR_002909.2
8420	SNHG3	NR_036473.1
84536	LINC01547	NR_027128.1
84536	LINC01547	NR_027129.1
84657	LINC00852	NR_026829.1
84677	DSCR8	NR_026838.1
84677	DSCR8	NR_026839.1
84677	DSCR8	NR_026840.1
84677	DSCR8	NR_026841.1
84677	DSCR8	NR_026842.1
84719	LINC00260	NR_046213.1
84740	AFAP1-AS1	NR_026892.1
84777	DLGAP1-AS2	NR_119377.1
84791	LINC00467	NR_026761.2
84809	CROCCP2	NR_026752.1
84820	POLR2J4	NR_003655.3
84832	ANKRD36BP1	NR_026844.1
84981	MIR22HG	NR_028502.1
84981	MIR22HG	NR_028503.1
84981	MIR22HG	NR_028504.1
84981	MIR22HG	NR_028505.1
84996	URB1-AS1	NR_026845.1
85028	SNHG12	NR_024127.1
85389	SNORD14C	NR_001453.2
85391	SNORD14E	NR_003125.2
8759	ADAM1A	NR_036636.1
8847	DLEU2	NR_002612.1
90011	KIR3DX1	NR_026716.2
90011	KIR3DX1	NR_104095.1
90011	KIR3DX1	NR_104096.1
90011	KIR3DX1	NR_104097.1
90011	KIR3DX1	NR_136268.1
90586	AOC4P	NR_002773.1
90768	LOC90768	NR_027107.2
90768	LOC90768	NR_125905.1
9103	FCGR2C	NR_047648.1
92070	CTBP1-AS2	NR_033339.1
9302	SNORD26	NR_002564.1
9303	SNORD25	NR_002565.1
9304	SNORD22	NR_000008.2
93622	LOC93622	NR_015433.1
93655	ST7-OT3	NR_002332.2
9629	CLCA3P	NR_024604.1
9808	KIAA0087	NR_022006.1
