# Supplementary material for: Design principles of gene evolution for niche adaptation through changes in protein–protein interaction networks
Source: Sci Rep. 2020 Sep 24;10:15628. doi: 10.1038/s41598-020-71976-x (PMC7519090; doi:10.1038/s41598-020-71976-x)
Supplement: Supplementary file 5 — Supplementary Table S4 [file 41598_2020_71976_MOESM5_ESM.xlsx]

## Sheet: Table_S4
Ortholog Set	Feature	[A]bove ground		[F]ossorial		[S]ubterranean		Wilcoxon rank sum test with continuity correction				Welch Two Sample t-test
		Average	Shapiro-Wilk normality test	Average	Shapiro-Wilk normality test	Average	Shapiro-Wilk normality test	[A] vs. [F]	[A] vs. [S]	[F] vs. [S]		[A] vs. [F]	[A] vs. [S]	[F] vs. [S]
ALL	Average number of interactors	50.3712	W = 0.70829, p-value < 2.2e-16	44.4968	W = 0.70088, p-value < 2.2e-16	43.1014	W = 0.7401, p-value < 2.2e-16	W = 135940, p-value = 0.112	W = 136260, p-value = 0.09725	W = 128720, p-value = 0.9659		t = 1.5905, df = 998.28, p-value = 0.112	t = 2.0468, df = 969.98, p-value = 0.04095	t = 0.42045, df = 1003.3, p-value = 0.6742
	Average number of PPIs	516.236	W = 0.46222, p-value < 2.2e-16	428.764	W = 0.45937, p-value < 2.2e-16	407.466	W = 0.47081, p-value < 2.2e-16	W = 134600, p-value = 0.1926	W = 133790, p-value = 0.2592	W = 127740, p-value = 0.8664		= 1.2486, df = 979.86, p-value = 0.2121	t = 1.6036, df = 948, p-value = 0.1091	t = 0.34956, df = 1005.1, p-value = 0.7267
	global clustering coefficient	0.436456	W = 0.93154, p-value = 1.791e-14	0.43565	W = 0.9314, p-value = 1.727e-14	0.445611	W = 0.92895, p-value = 8.985e-15	W = 127860, p-value = 0.8865	W = 124710, p-value = 0.4134	W = 125470, p-value = 0.512		t = 0.064232, df = 1009.2, p-value = 0.9488	t = -0.75297, df = 1011.9, p-value = 0.4516	t = -0.79709, df = 1008.1, p-value = 0.4256
	individual clustering coefficient	0.122993	W = 0.76836, p-value < 2.2e-16	0.127822	W = 0.76357, p-value < 2.2e-16	0.131182	W = 0.8149, p-value < 2.2e-16	W = 125620, p-value = 0.5338	W = 119130, p-value = 0.04387	W = 122070, p-value = 0.1664		t = -0.60871, df = 1008.8, p-value = 0.5429	t = -1.0818, df = 1010.7, p-value = 0.2796	t = -0.43082, df = 1003.4, p-value = 0.6667
	Codon Usage Prefences Score (CUPS)	22.4165	W = 0.98806, p-value = 0.0003694	15.4691	W = 0.98877, p-value = 0.0006248	11.1956	W = 0.9894, p-value = 0.001006	W = 151970, p-value = 4.952e-07	W = 170890, p-value < 2.2e-16	W = 146650, p-value = 0.0001011		t = 5.443, df = 1011.6, p-value = 6.573e-08	t = 9.7619, df = 969.62, p-value < 2.2e-16	t = 3.6741, df = 962.17, p-value = 0.0002519
A > FS	Average number of linteractors	44.5506	W = 0.6886, p-value < 2.2e-16	37.313	W = 0.66656, p-value < 2.2e-16	36.3877	W = 0.66649, p-value < 2.2e-16	W = 13024, p-value = 0.1358	W = 13160, p-value = 0.09582	W = 12017, p-value = 0.8393		t = 1.1728, df = 300.72, p-value = 0.2418	t = 1.337, df = 298.63, p-value = 0.1822	t = 0.16299, df = 305.81, p-value = 0.8706
	Average number of PPIs	472.006	W = 0.41763, p-value < 2.2e-16	342.214	W = 0.40747, p-value < 2.2e-16	328.826	W = 0.41432, p-value < 2.2e-16	W = 13097, p-value = 0.113	W = 13144, p-value = 0.09997	W = 11934, p-value = 0.9235		t = 1.0578, df = 281.79, p-value = 0.291	t = 1.1892, df = 273.78, p-value = 0.2354	t = 0.13333, df = 305.06, p-value = 0.894
	global clustering coefficient	0.454174	W = 0.92244, p-value = 2.263e-07	0.390223	W = 0.93079, p-value = 8.475e-07	0.381043	W = 0.92955, p-value = 6.927e-07	W = 14087, p-value = 0.004341	W = 14502, p-value = 0.0007172	W = 12207, p-value = 0.6554		t = 2.6956, df = 303.88, p-value = 0.007418	t = 3.1231, df = 304.93, p-value = 0.001961	t = 0.37626, df = 305.82, p-value = 0.707
	individual clustering coefficient	0.144158	W = 0.79105, p-value = 1.363e-12	0.106256	W = 0.72648, p-value = 1.5e-14	0.10013	W = 0.72162, p-value = 1.103e-14	W = 10954, p-value = 0.00411	W = 11194, p-value = 0.001172	W = 9312, p-value = 0.7562		t = 2.2463, df = 261.79, p-value = 0.02552	t = 2.6818, df = 255.75, p-value = 0.0078	t = 0.40782, df = 266.8, p-value = 0.6837
	Codon Usage Prefences Score (CUPS)	21.9094	W = 0.9744, p-value = 0.005723	15.2754	W = 0.9858, p-value = 0.0656	11.5621	W = 0.98194, p-value = 0.0412	W = 14100, p-value = 0.004135	W = 15724, p-value = 7.557e-07	W = 13420, p-value = 0.0457		t = 2.9819, df = 305.93, p-value = 0.003095	t = 5.1916, df = 290.94, p-value = 3.922e-07	t = 1.846, df = 289.13, p-value = 0.06591
(F|S) > A	Average number of interactors	52.9105	W = 0.71442, p-value < 2.2e-16	47.6309	W = 0.71091, p-value < 2.2e-16	46.0303	W = 0.76476, p-value < 2.2e-16	W = 64909, p-value = 0.3365	W = 64838, p-value = 0.3498	W = 62196, p-value = 0.9684		t = 1.1579, df = 694.92, p-value = 0.2473	t = 1.5852, df = 668.66, p-value = 0.1134	t = 0.39451, df = 694.22, p-value = 0.6933
	Average number of PPIs	535.532	W = 0.48093, p-value < 2.2e-16	466.522	W = 0.47915, p-value < 2.2e-16	441.774	W = 0.49235, p-value < 2.2e-16	W = 63928, p-value = 0.5493	W = 63229, p-value = 0.7331	W = 61608, p-value = 0.7973		t = 0.80987, df = 690.68, p-value = 0.4183	t = 1.1424, df = 669.34, p-value = 0.2537	t = 0.327, df = 698.14, p-value = 0.7438
	global clustering coefficient	0.428727	W = 0.93142, p-value = 1.144e-11	0.455468	W = 0.93118, p-value = 1.082e-11	0.473779	W = 0.93176, p-value = 1.24e-11	W = 56405, p-value = 0.02946	W = 53316, p-value = 0.0009091	W = 59359, p-value = 0.2771		t = -1.827, df = 703.59, p-value = 0.06812	t = -3.2413, df = 699.3, p-value = 0.001246	t = -1.3, df = 696.18, p-value = 0.194
	individual clustering coefficient	0.115313	W = 0.76811, p-value < 2.2e-16	0.135648	W = 0.7665, p-value < 2.2e-16	0.142452	W = 0.82434, p-value < 2.2e-16	W = 61427, p-value = 0.00807	W = 55838, p-value = 5.212e-06	W = 63696, p-value = 0.06078		t = -2.2962, df = 724.19, p-value = 0.02195	t = -3.2598, df = 740.44, p-value = 0.001166	t = -0.7531, df = 732.85, p-value = 0.4516
	Codon Usage Prefences Score (CUPS)	22.6377	W = 0.98819, p-value = 0.005784	15.5536	W = 0.98847, p-value = 0.006786	11.0357	W = 0.98672, p-value = 0.002529	W = 73524, p-value = 3.464e-05	W = 82954, p-value = 2.523e-14	W = 71310, p-value = 0.0008891		t = 4.5496, df = 703.68, p-value = 6.329e-06	t = 8.2579, df = 676.4, p-value = 7.789e-16	t = 3.1743, df = 670.82, p-value = 0.001571
