# Supplementary material for: Design principles of gene evolution for niche adaptation through changes in protein–protein interaction networks
Source: Sci Rep. 2020 Sep 24;10:15628. doi: 10.1038/s41598-020-71976-x (PMC7519090; doi:10.1038/s41598-020-71976-x)
Supplement: Supplementary file 6 — Supplementary Table S5 [file 41598_2020_71976_MOESM6_ESM.xlsx]

## Sheet: Table_S5
Refseq	Organism ID	KO
XP_004676650.1	COC	6711
XP_007633028.2	cge	6711
XP_012378147.1	DAN	6711
XP_012883515.1	DIO	6711
XP_017535211.1	mjv	6711
XP_005347989.1	MIO	6711
XP_004625129.1	OCD	6711
XP_006978364.1	PEM	6711
XP_007254362.1	ASM	6711
XP_006873716.1	CHA	6711
XP_010613959.1	FUD	6711
XP_004835196.1	hgl	6711
XP_006106182.2	MYL	6711
XP_008851443.1	ngi	6711
NP_001069583.1	bta	6711
XP_001340234.2	dre	6711
XP_016048210.1	ERE	6711
XP_011278432.1	fca	6711
XP_015148803.2	gga	6711
NP_808808.1	hsa	6711
NP_083220.3	mmu	6711
XP_001505668.2	oaa	6711
XP_007953559.1	ORA	6711
XP_001160922.1	ptr	6711
XP_003132246.1	ssc	6711
XP_025263936.1	cfo	8268
XP_004681862.1	COC	8268
XP_007629867.1	cge	8268
XP_004459797.1	DAN	8268
XP_012871136.1	DIO	8268
XP_017527636.1	mjv	8268
XP_005343266.1	MIO	8268
XP_004624861.1	OCD	8268
XP_006992796.1	PEM	8268
XP_011171237.1	soc	8268
XP_007247604.2	ASM	8268
XP_006864641.1	CHA	8268
XP_023722627.1	CRS	8268
XP_021965760.1	fcd	8268
XP_010604047.1	FUD	8268
XP_004837490.1	hgl	8268
XP_023615673.1	MYL	8268
XP_008848727.1	ngi	8268
XP_021930799.1	zne	8268
NP_776764.2	bta	8268
NP_524584.2 (sima)	dme	8268
NP_956699.1	dre	8268
XP_007519335.1	ERE	8268
XP_003987765.1	fca	8268
NP_989628.1	gga	8268
NP_001521.1	hsa	8268
NP_034561.2	mmu	8268
XP_007659416.1	oaa	8268
XP_007947279.1	ORA	8268
XP_001168948.1	ptr	8268
NP_077335.1	rno	8268
NP_001116596.1	ssc	8268
XP_025266845.1	cfo	9095
XP_012582959.1	COC	9095
XP_016823593.1	cge	9095
XP_004447389.1	DAN	9095
XP_012873421.1	DIO	9095
XP_017530589.1	mjv	9095
XP_013204430.1	MIO	9095
XP_004627794.1	OCD	9095
XP_015860532.1	PEM	9095
XP_011164804.2	soc	9095
XP_022526054.1	ASM	9095
XP_006839482.1	CHA	9095
XP_023727040.1	CRS	9095
XP_021944947.1	fcd	9095
XP_010614078.1	FUD	9095
XP_004839451.1	hgl	9095
XP_006083453.1	MYL	9095
XP_008821290.1	ngi	9095
XP_021930799.1	zne	9095
NP_777150.1	bta	9095
XP_009305016.1	dre	9095
XP_016043737.1	ERE	9095
XP_006930149.2	fca	9095
NP_990138.1	gga	9095
NP_001421.2	hsa	9095
NP_034267.3	mmu	9095
XP_016080952.1	oaa	9095
XP_007942611.1	ORA	9095
XP_001147219.1	ptr	9095
NP_075578.1	rno	9095
NP_001090889.1	ssc	9095
XP_004694018.1	COC	9096
XP_007608429.1	cge	9096
XP_012379674.1	DAN	9096
XP_012888112.1	DIO	9096
XP_017518919.1	mjv	9096
XP_005361087.1	MIO	9096
XP_004644453.1	OCD	9096
XP_006991543.1	PEM	9096
XP_006868504.1	CHA	9096
XP_010639162.1	FUD	9096
XP_004867169.1	hgl	9096
XP_006105349.1	MYL	9096
XP_008820151.1	ngi	9096
NP_001098812.1	bta	9096
XP_007532274.1	ERE	9096
XP_006941152.1	fca	9096
XP_025000262.1	gga	9096
NP_690008.2	hsa	9096
NP_058564.2	mmu	9096
XP_007658186.1	oaa	9096
XP_007941239.1	ORA	9096
XP_001167499.2	ptr	9096
NP_071973.1	rno	9096
XP_020950258.1	ssc	9096
XP_012585260.1	COC	9486
NP_001233670.1	cge	9486
XP_012379815.1	DAN	9486
XP_012865172.1	DIO	9486
XP_017505733.1	mjv	9486
XP_013201721.1	MIO	9486
XP_004636484.1	OCD	9486
XP_006992844.1	PEM	9486
XP_022537074.1	ASM	9486
XP_006833964.1	CHA	9486
XP_010627593.1	FUD	9486
XP_004856812.1	hgl	9486
XP_023602954.1	MYL	9486
XP_008824182.1	ngi	9486
NP_001193839.1	bta	9486
NP_997868.1	dre	9486
XP_007523655.1	ERE	9486
XP_006936771.1	fca	9486
NP_001006588.1	gga	9486
NP_001124463.1	hsa	9486
NP_067370.3	mmu	9486
XP_007934637.1	ORA	9486
XP_009422576.2	ptr	9486
XP_003129970.2	ssc	9486
XP_025266234.1	cfo	9592
XP_012586860.1	COC	9592
XP_007611373.2	cge	9592
XP_012380685.1	DAN	9592
XP_012870024.1	DIO	9592
XP_017512218.1	mjv	9592
XP_005346760.1	MIO	9592
XP_004640885.1	OCD	9592
XP_006992891.1	PEM	9592
XP_025992796.1	soc	9592
XP_007260956.2	ASM	9592
XP_006874228.1	CHA	9592
XP_023726166.1	CRS	9592
XP_021946085.1	fcd	9592
XP_010620247.1	FUD	9592
XP_004854709.1	hgl	9592
XP_017656751.1	ngi	9592
XP_021941229.1	zne	9592
NP_001192975.2	bta	9592
NP_001002595.2	dre	9592
XP_007538424.2	ERE	9592
XP_011285522.1	fca	9592
XP_015139879.2	gga	9592
NP_071334.1	hsa	9592
NP_444437.2	mmu	9592
XP_007662928.1	oaa	9592
XP_007936676.1	ORA	9592
XP_009439932.3	ptr	9592
XP_020929239.1	ssc	9592
XP_011263521.1	cfo	9592
XP_012589185.1	COC	9592
XP_007608002.1	cge	9592
XP_004459022.1	DAN	9592
XP_012888168.1	DIO	9592
XP_017516771.1	mjv	9592
XP_005371633.1	MIO	9592
XP_004648028.1	OCD	9592
XP_006995908.1	PEM	9592
XP_025992797.1	soc	9592
XP_022528667.1	ASM	9592
XP_006871467.1	CHA	9592
XP_010612754.1	FUD	9592
XP_004874286.1	hgl	9592
XP_023599743.1	MYL	9592
XP_008852240.1	ngi	9592
NP_001095663.1	bta	9592
XP_688016.4	dre	9592
XP_007537968.1	ERE	9592
XP_003997831.1	fca	9592
NP_444274.1	hsa	9592
NP_444438.2	mmu	9592
XP_007941161.1	ORA	9592
NP_001233442.1	ptr	9592
NP_001004083.1	rno	9592
XP_013844042.2	ssc	9592
XP_004682007.1	COC	9592
XP_004469037.1	DAN	9592
XP_012867698.1	DIO	9592
XP_017501847.1	mjv	9592
XP_005343794.1	MIO	9592
XP_004637153.1	OCD	9592
XP_006975338.1	PEM	9592
XP_022542221.1	ASM	9592
XP_006835422.1	CHA	9592
XP_023726168.1	CRS	9592
XP_010631897.1	FUD	9592
XP_004867634.1	hgl	9592
XP_006085904.1	MYL	9592
XP_008836936.1	ngi	9592
NP_001094634.1	bta	9592
XP_005169871.1	dre	9592
XP_007516886.1	ERE	9592
XP_011281486.1	fca	9592
XP_421233.3	gga	9592
NP_071356.1	hsa	9592
NP_082409.2	mmu	9592
XP_007660769.1	oaa	9592
XP_007936728.1	ORA	9592
XP_016781475.1	ptr	9592
NP_062244.1	rno	9592
XP_001928542.3	ssc	9592
XP_004680591.1	COC	18055
XP_004459236.1	DAN	18055
XP_012873262.1	DIO	18055
XP_017535744.1	mjv	18055
XP_005352398.1	MIO	18055
XP_004631493.1	OCD	18055
XP_006988228.1	PEM	18055
XP_007249558.1	ASM	18055
XP_006831311.1	CHA	18055
XP_023712608.1	CRS	18055
XP_021955332.1	fcd	18055
XP_010624669.1	FUD	18055
XP_004866367.1	hgl	18055
XP_014322585.1	MYL	18055
XP_008843779.1	ngi	18055
XP_021922179.1	zne	18055
NP_001076912.1	bta	18055
NP_958904.1	dre	18055
XP_007530336.1	ERE	18055
XP_003994367.1	fca	18055
XP_426507.2	gga	18055
NP_060372.2	hsa	18055
NP_795932.2	mmu	18055
XP_001514980.2	oaa	18055
XP_007938145.1	ORA	18055
XP_009457360.1	ptr	18055
NP_001107221.1	rno	18055
XP_003125636.1	ssc	18055
