# Supplementary material for: Design principles of gene evolution for niche adaptation through changes in protein–protein interaction networks
Source: Sci Rep. 2020 Sep 24;10:15628. doi: 10.1038/s41598-020-71976-x (PMC7519090; doi:10.1038/s41598-020-71976-x)
Supplement: Supplementary file 7 — Supplementary Table S6 [file 41598_2020_71976_MOESM7_ESM.xlsx]

## Sheet: Table_S6
Refseq	Organism ID	KO
XP_012577473.1	COC	19369
XP_004448920.1	DAN	19369
XP_012877694.1	DIO	19369
XP_017513977.1	mjv	19369
XP_013203950.1	MIO	19369
XP_004642660.1	OCD	19369
XP_015851934.1	PEM	19369
XP_007258386.1	ASM	19369
XP_006839854.1	CHA	19369
XP_023712585.1	CRS	19369
XP_019060951.1	FUD	19369
XP_004874710.1	hgl	19369
XP_014310113.1	MYL	19369
XP_008831233.2	ngi	19369
XP_021916438.1	zne	19369
NP_001069880.1	bta	19369
NP_001073534.1	dre	19369
XP_007534267.1	ERE	19369
NP_001264542.1	gga	19369
NP_001303864.1	hsa	19369
NP_082670.1	mmu	19369
XP_007944121.1	ORA	19369
XP_001149402.1	ptr	19369
NP_001124474.1	rno	19369
XP_003356506.1	ssc	19369
XP_025271132.1	cfo	19765
XP_004690400.1	COC	19765
XP_004477309.1	DAN	19765
XP_012892341.1	DIO	19765
XP_017505745.1	mjv	19765
XP_005345800.1	MIO	19765
XP_004646617.1	OCD	19765
XP_006986413.1	PEM	19765
XP_011165735.1	soc	19765
XP_007250576.1	ASM	19765
XP_006860197.1	CHA	19765
XP_023721504.1	CRS	19765
XP_021957703.1	fcd	19765
XP_010642470.1	FUD	19765
XP_004842840.1	hgl	19765
XP_006087098.1	MYL	19765
XP_008826149.1	ngi	19765
XP_021917688.1	zne	19765
NP_001106787.1	bta	19765
NP_001260413.1	dme	19765
NP_001166105.1	dre	19765
XP_007528423.1	ERE	19765
NP_001106280.1	gga	19765
NP_001528.1	hsa	19765
NP_077181.1	mmu	19765
XP_001509770.1	oaa	19765
XP_007937320.1	ORA	19765
XP_003952951.1	ptr	19765
NP_775142.1	rno	19765
NP_001090954.1	ssc	19765
XP_011259986.1	cfo	3283
XP_004689214.1	COC	3283
NP_001233658.1	cge	3283
XP_004459596.2	DAN	3283
XP_012865104.1	DIO	3283
XP_017506697.1	mjv	3283
XP_005347192.1	MIO	3283
XP_004636452.1	OCD	3283
XP_006981291.1	PEM	3283
XP_011168531.1	soc	3283
XP_007258186.2	ASM	3283
XP_006833992.1	CHA	3283
XP_023722714.1	CRS	3283
XP_021963158.1	fcd	3283
XP_010616350.1	FUD	3283
XP_004870956.1	hgl	3283
XP_006105485.1	MYL	3283
XP_008824252.1	ngi	3283
XP_021941034.1	zne	3283
NP_776770.2	bta	3283
NP_001103873.1	dre	3283
XP_007529022.1	ERE	3283
XP_003992527.1	fca	3283
NP_990334.1	gga	3283
NP_006588.1	hsa	3283
NP_112442.2	mmu	3283
XP_007663176.1	oaa	3283
XP_007948133.1	ORA	3283
XP_003313441.2	ptr	3283
NP_077327.1	rno	3283
NP_001230836.1	ssc	3283
XP_004688076.1	COC	4455
XP_007622450.1	cge	4455
XP_004448331.2	DAN	4455
XP_012887218.1	DIO	4455
XP_017509521.1	mjv	4455
XP_005344662.2	MIO	4455
XP_004630507.1	OCD	4455
XP_006971339.1	PEM	4455
XP_007255889.2	ASM	4455
XP_006859743.1	CHA	4455
XP_010617360.1	FUD	4455
XP_004840151.1	hgl	4455
XP_014310876.1	MYL	4455
XP_008830488.1	ngi	4455
NP_001020740.1	bta	4455
NP_001008615.2	dre	4455
XP_007518007.1	ERE	4455
XP_003998589.1	fca	4455
NP_990621.1	gga	4455
NP_001531.1	hsa	4455
NP_038588.2	mmu	4455
XP_007938397.1	ORA	4455
XP_519162.3	ptr	4455
NP_114176.4	rno	4455
NP_001007519.1	ssc	4455
XP_004691052.1	COC	8879
XP_012869792.1	DIO	8879
XP_017522243.1	mjv	8879
XP_005344384.1	MIO	8879
XP_004636296.1	OCD	8879
XP_006970879.1	PEM	8879
XP_015459180.1	ASM	8879
XP_006865517.1	CHA	8879
XP_010602382.1	FUD	8879
XP_004843748.1	hgl	8879
XP_023616167.1	MYL	8879
XP_008822641.1	ngi	8879
NP_001014955.1	bta	8879
NP_001094427.2	dre	8879
XP_007528704.1	ERE	8879
XP_003994761.1	fca	8879
XP_004934466.1	gga	8879
NP_055180.1	hsa	8879
NP_109629.1	mmu	8879
XP_007936401.1	ORA	8879
XP_509417.1	ptr	8879
NP_446064.1	rno	8879
XP_001929620.1	ssc	8879
XP_025266254.1	cfo	9414
XP_012580564.1	COC	9414
XP_007610755.1	cge	9414
XP_004472077.1	DAN	9414
XP_012889302.1	DIO	9414
XP_017519767.1	mjv	9414
XP_013204214.1	MIO	9414
XP_004638934.1	OCD	9414
XP_015863186.1	PEM	9414
XP_011166965.1	soc	9414
XP_022518071.1	ASM	9414
XP_006830839.1	CHA	9414
XP_023721301.1	CRS	9414
XP_021962786.1	fcd	9414
XP_010628826.1	FUD	9414
XP_004837790.1	hgl	9414
XP_014304628.1	MYL	9414
XP_008832654.1	ngi	9414
XP_021937952.1	zne	9414
NP_001070277.1	bta	9414
NP_476575.1	dme	9414
XP_009292229.1	dre	9414
XP_007516090.1	ERE	9414
XP_004000219.1	fca	9414
NP_001292185.1	gga	9414
NP_005517.1	hsa	9414
XP_006520534.1	mmu	9414
XP_007662240.1	oaa	9414
XP_007954261.1	ORA	9414
NP_001266850.1	ptr	9414
NP_077369.1	rno	9414
NP_001230748.1	ssc	9414
XP_004673877.1	COC	9415
XP_007612846.1	cge	9415
XP_004485202.1	DAN	9415
XP_012890566.1	DIO	9415
XP_017511063.1	mjv	9415
XP_005363693.1	MIO	9415
XP_004630291.1	OCD	9415
XP_006981325.1	PEM	9415
XP_007255454.2	ASM	9415
XP_006834762.1	CHA	9415
XP_019065179.1	FUD	9415
XP_004860210.1	hgl	9415
XP_006089284.3	MYL	9415
XP_008840955.1	ngi	9415
NP_001076874.1	bta	9415
NP_571942.1	dre	9415
XP_007521357.1	ERE	9415
XP_011280932.1	fca	9415
NP_001161236.1	gga	9415
NP_004497.1	hsa	9415
NP_032323.3	mmu	9415
XP_007656229.1	oaa	9415
XP_007948897.1	ORA	9415
XP_016811729.1	ptr	9415
NP_113882.1	rno	9415
XP_005659284.1	ssc	9415
XP_004470443.1	DAN	9416
XP_005358701.1	MIO	9416
XP_006981281.1	PEM	9416
XP_019064229.1	FUD	9416
XP_004872330.1	hgl	9416
XP_008842621.1	ngi	9416
NP_001291970.1	gga	9416
NP_001297684.1	mmu	9416
XP_007661017.1	oaa	9416
XP_003752115.1	rno	9416
XP_012586151.1	COC	9417
XP_012381571.1	DAN	9417
XP_012868229.1	DIO	9417
XP_017504680.1	mjv	9417
XP_005345546.1	MIO	9417
XP_004625941.1	OCD	9417
XP_015860788.1	PEM	9417
XP_007256274.2	ASM	9417
XP_006863704.1	CHA	9417
XP_019061298.1	FUD	9417
XP_004843117.1	hgl	9417
XP_006099452.1	MYL	9417
XP_008837329.1	ngi	9417
NP_001178131.1	bta	9417
XP_009291828.1	dre	9417
XP_007517807.1	ERE	9417
XP_011288413.1	fca	9417
NP_001165845.2	gga	9417
NP_001035757.1	hsa	9417
NP_001242971.1	mmu	9417
XP_007938431.1	ORA	9417
XP_001161177.1	ptr	9417
XP_006255515.1	rno	9417
XP_003126986.1	ssc	9417
XP_011256244.1	cfo	9485
XP_012578734.1	COC	9485
NP_001233649.1	cge	9485
XP_004478973.1	DAN	9485
XP_012882766.1	DIO	9485
XP_017514229.1	mjv	9485
XP_005344782.1	MIO	9485
XP_012370177.1	OCD	9485
XP_015853741.1	PEM	9485
XP_011162512.1	soc	9485
XP_007252576.2	ASM	9485
XP_006831986.1	CHA	9485
XP_021944668.1	fcd	9485
XP_010622183.1	FUD	9485
XP_004854834.1	hgl	9485
XP_014312724.1	MYL	9485
XP_008823260.1	ngi	9485
XP_021920125.1	zne	9485
NP_001068770.1	bta	9485
NP_001189101.1	dme	9485
XP_001919957.2	dre	9485
XP_007522468.1	ERE	9485
XP_004001145.1	fca	9485
NP_001153170.1	gga	9485
NP_006635.2	hsa	9485
NP_038587.2	mmu	9485
XP_007666693.1	oaa	9485
XP_007956462.1	ORA	9485
XP_003314151.1	ptr	9485
NP_001011901.1	rno	9485
NP_001090973.1	ssc	9485
XP_011260972.1	cfo	9487
XP_012575958.1	COC	9487
XP_004446859.1	DAN	9487
XP_012876589.1	DIO	9487
XP_017512793.1	mjv	9487
XP_005358282.1	MIO	9487
XP_004623907.1	OCD	9487
XP_015853979.1	PEM	9487
XP_011155603.1	soc	9487
XP_007252444.2	ASM	9487
XP_006871146.1	CHA	9487
XP_023718931.2	CRS	9487
XP_021956836.1	fcd	9487
XP_010629639.1	FUD	9487
XP_004844894.1	hgl	9487
XP_006084129.1	MYL	9487
XP_008841379.1	ngi	9487
XP_021916906.1	zne	9487
NP_777125.1	bta	9487
NP_651601.1	dme	9487
NP_937853.1	dre	9487
XP_007527982.1	ERE	9487
NP_989620.1	gga	9487
NP_003290.1	hsa	9487
NP_035761.1	mmu	9487
XP_001507634.2	oaa	9487
XP_007950582.1	ORA	9487
NP_001233416.1	ptr	9487
NP_001012197.2	rno	9487
NP_999268.1	ssc	9487
XP_004686775.1	COC	9489
XP_007611204.1	cge	9489
XP_004456539.1	DAN	9489
XP_012886422.1	DIO	9489
XP_017533307.1	mjv	9489
XP_005350156.1	MIO	9489
XP_012369775.1	OCD	9489
XP_006995942.1	PEM	9489
XP_007258636.2	ASM	9489
XP_006872974.1	CHA	9489
XP_010638140.1	FUD	9489
XP_004836641.1	hgl	9489
XP_006100232.1	MYL	9489
XP_008847562.1	ngi	9489
NP_001107664.1	bta	9489
NP_956151.1	dre	9489
XP_007519978.1	ERE	9489
XP_003980811.1	fca	9489
XP_414655.2	gga	9489
NP_002145.3	hsa	9489
NP_032326.3	mmu	9489
XP_007668484.1	oaa	9489
XP_007941941.1	ORA	9489
XP_517930.2	ptr	9489
NP_705893.1	rno	9489
XP_005661711.1	ssc	9489
XP_025269686.1	cfo	9490
XP_012577005.1	COC	9490
NP_001233668.1	cge	9490
XP_004485131.1	DAN	9490
XP_012876821.1	DIO	9490
XP_017517694.1	mjv	9490
XP_013201406.1	MIO	9490
XP_004641630.1	OCD	9490
XP_006988789.1	PEM	9490
XP_011168512.1	soc	9490
XP_007252148.1	ASM	9490
XP_006834828.1	CHA	9490
XP_023708726.1	CRS	9490
XP_021944144.1	fcd	9490
XP_010611834.1	FUD	9490
XP_004849435.1	hgl	9490
XP_006096310.1	MYL	9490
XP_008823042.1	ngi	9490
XP_021933543.1	zne	9490
NP_001068616.1	bta	9490
NP_001285139.1	dme	9490
NP_998223.1	dre	9490
XP_007540052.1	ERE	9490
XP_006939520.1	fca	9490
NP_990822.1	gga	9490
NP_005338.1	hsa	9490
NP_001156906.1	mmu	9490
XP_003431001.1	oaa	9490
XP_007954566.1	ORA	9490
XP_520257.2	ptr	9490
NP_037215.1	rno	9490
XP_001927830.4	ssc	9490
XP_012585273.1	COC	9543
XP_007619137.1	cge	9543
XP_004481202.2	DAN	9543
XP_012865129.1	DIO	9543
XP_017514878.1	mjv	9543
XP_005347375.1	MIO	9543
XP_004646408.1	OCD	9543
XP_006972405.1	PEM	9543
XP_007245278.2	ASM	9543
XP_006833881.1	CHA	9543
XP_010608987.1	FUD	9543
XP_004856615.1	hgl	9543
XP_008831016.1	ngi	9543
NP_001091850.1	bta	9543
NP_001017744.1	dre	9543
XP_007537802.1	ERE	9543
XP_003992394.1	fca	9543
NP_001001527.1	gga	9543
NP_001532.1	hsa	9543
NP_077761.3	mmu	9543
XP_001517311.3	oaa	9543
XP_007934742.1	ORA	9543
XP_009422422.2	ptr	9543
NP_569115.1	rno	9543
XP_003129916.2	ssc	9543
XP_012577252.1	COC	9544
XP_007614372.1	cge	9544
XP_004483537.1	DAN	9544
XP_012874027.1	DIO	9544
XP_017505029.1	mjv	9544
XP_005356873.1	MIO	9544
XP_004623155.1	OCD	9544
XP_015857707.1	PEM	9544
XP_007250544.1	ASM	9544
XP_006865820.1	CHA	9544
XP_010625161.1	FUD	9544
XP_004848582.1	hgl	9544
XP_008831171.1	ngi	9544
NP_001040035.1	bta	9544
NP_001092922.1	dre	9544
XP_007518960.1	ERE	9544
XP_006928081.1	fca	9544
XP_001231558.1	gga	9544
NP_006299.1	hsa	9544
NP_064344.1	mmu	9544
XP_001521038.1	oaa	9544
XP_007949727.1	ORA	9544
XP_517764.2	ptr	9544
NP_113938.1	rno	9544
XP_003134015.1	ssc	9544
XP_004690618.1	COC	9545
XP_004464964.1	DAN	9545
XP_012881745.1	DIO	9545
XP_017522969.1	mjv	9545
XP_005361297.1	MIO	9545
XP_004636797.1	OCD	9545
XP_006982112.1	PEM	9545
XP_006867411.1	CHA	9545
XP_010630150.1	FUD	9545
XP_004858992.1	hgl	9545
XP_008826267.1	ngi	9545
NP_001069495.1	bta	9545
XP_002666797.3	dre	9545
XP_007536956.1	ERE	9545
XP_011288323.1	fca	9545
NP_653218.1	hsa	9545
NP_001012401.1	mmu	9545
XP_007953078.1	ORA	9545
XP_009433658.1	ptr	9545
NP_620242.1	rno	9545
XP_003127107.1	ssc	9545
XP_004678589.1	COC	9546
XP_004472213.1	DAN	9546
XP_012877721.1	DIO	9546
XP_017521436.1	mjv	9546
XP_005352956.1	MIO	9546
XP_004637756.1	OCD	9546
XP_006975526.1	PEM	9546
XP_007246311.1	ASM	9546
XP_006866416.1	CHA	9546
XP_019061628.1	FUD	9546
XP_004850414.1	hgl	9546
XP_014302508.1	MYL	9546
XP_008820879.1	ngi	9546
XP_003585853.1	bta	9546
NP_001006040.1	dre	9546
XP_007523774.1	ERE	9546
XP_003989564.2	fca	9546
XP_427836.2	gga	9546
NP_055239.1	hsa	9546
NP_038896.2	mmu	9546
XP_007948965.1	ORA	9546
XP_001152022.2	ptr	9546
NP_113795.1	rno	9546
NP_001230317.1	ssc	9546
XP_007618468.1	cge	9547
XP_004485245.1	DAN	9547
XP_012893268.1	DIO	9547
XP_017502287.1	mjv	9547
XP_013209878.1	MIO	9547
XP_004633964.1	OCD	9547
XP_015841940.1	PEM	9547
XP_006878381.1	CHA	9547
XP_010633801.1	FUD	9547
XP_004859893.1	hgl	9547
XP_023612691.1	MYL	9547
XP_008833594.1	ngi	9547
NP_001035667.1	bta	9547
XP_006940419.1	fca	9547
NP_149971.1	hsa	9547
NP_083583.1	mmu	9547
XP_007940401.1	ORA	9547
XP_016787283.1	ptr	9547
NP_001102305.1	rno	9547
XP_003131452.4	ssc	9547
