# Supplementary material for: Design principles of gene evolution for niche adaptation through changes in protein–protein interaction networks
Source: Sci Rep. 2020 Sep 24;10:15628. doi: 10.1038/s41598-020-71976-x (PMC7519090; doi:10.1038/s41598-020-71976-x)
Supplement: Supplementary file 8 — Supplementary Table S7 [file 41598_2020_71976_MOESM8_ESM.xlsx]

## Sheet: Table_S7
Refseq	Organism ID	KO
XP_025262089.1	cfo	2223
XP_004681341.1	COC	2223
XP_007633058.1	cge	2223
XP_004460653.1	DAN	2223
XP_012864516.1	DIO	2223
XP_017518077.1	mjv	2223
XP_013206233.1	MIO	2223
XP_004627574.1	OCD	2223
XP_006979792.1	PEM	2223
XP_011176062.1	soc	2223
XP_022537773.1	ASM	2223
XP_006868114.1	CHA	2223
XP_023713871.1	CRS	2223
XP_021953709.1	fcd	2223
XP_010638581.1	FUD	2223
XP_004849760.1	hgl	2223
XP_023614028.1	MYL	2223
XP_017653698.1	ngi	2223
XP_021914831.1	zne	2223
NP_001276698.1	bta	2223
NP_001014576.1 (Clk)	dme	2223
XP_021324029.1	dre	2223
XP_007534681.1	ERE	2223
XP_006931176.1	fca	2223
NP_989505.2	gga	2223
NP_001254772.1	hsa	2223
NP_001276755.1	mmu	2223
XP_001507170.2	oaa	2223
XP_007944403.1	ORA	2223
XP_001144028.1	ptr	2223
NP_068628.1	rno	2223
XP_020956977.1	ssc	2223
XP_011264657.1	cfo	2633
XP_012581845.1	COC	2633
XP_012382183.1	DAN	2633
XP_012868832.1	DIO	2633
XP_005349857.1	MIO	2633
XP_004638500.1	OCD	2633
XP_006973531.1	PEM	2633
XP_011171925.1	soc	2633
XP_006863464.1	CHA	2633
XP_010613232.1	FUD	2633
XP_021930790.1	zne	2633
NP_001276701.1	bta	2633
NP_001259194.1 (per)	dme	2633
XP_016043787.1	ERE	2633
XP_007659102.1	oaa	2633
XP_007950428.1	ORA	2633
XP_007621185.1	cge	2633
XP_012383279.1 (LOC101423767)	DAN	2633
XP_012865015.1	DIO	2633
XP_017531904.1	mjv	2633
XP_013207202.1	MIO	2633
XP_004637405.1	OCD	2633
XP_006995515.1	PEM	2633
XP_022534710.1	ASM	2633
XP_006866886.1	CHA	2633
XP_010624459.1	FUD	2633
XP_004868464.1	hgl	2633
XP_023603158.1	MYL	2633
XP_008830703.1	ngi	2633
NP_001179246.1	bta	2633
XP_009297112.1	dre	2633
XP_016049516.1	ERE	2633
NP_989593.1	gga	2633
NP_073728.1	hsa	2633
NP_035196.2	mmu	2633
XP_007669911.1	oaa	2633
XP_007941723.1	ORA	2633
XP_016806313.1	ptr	2633
NP_113866.1	rno	2633
XP_020930546.1	ssc	2633
XP_007632777.1	cge	21944
XP_017535879.1	mjv	21944
XP_007242118.2	ASM	21944
XP_004857534.1	hgl	21944
XP_014323435.1	MYL	21944
XP_008853982.1	ngi	21944
NP_001276701.1	bta	21944
XP_005172682.1	dre	21944
XP_003996241.3	fca	21944
NP_002607.2	hsa	21944
NP_001152839.1	mmu	21944
XP_016787952.1	ptr	21944
NP_001029297.1	rno	21944
XP_005657097.2	ssc	21944
XP_004689511.1	COC	21599
XP_016825176.1	cge	21599
XP_004461675.1	DAN	21599
XP_012870704.1	DIO	21599
XP_017516495.1	mjv	21599
XP_005357012.1	MIO	21599
XP_004632552.1	OCD	21599
XP_015856608.1	PEM	21599
XP_022538734.1	ASM	21599
XP_006861762.1	CHA	21599
XP_010614692.1	FUD	21599
XP_004854023.1	hgl	21599
XP_014316737.1	MYL	21599
XP_008841968.1	ngi	21599
XP_010801386.1	bta	21599
NP_001314827.1	dre	21599
XP_007531648.1	ERE	21599
XP_003990617.2	fca	21599
XP_015154127.2	gga	21599
NP_001287767.1	hsa	21599
NP_001028474.1	mmu	21599
XP_007949181.1	ORA	21599
XP_009428921.2	ptr	21599
NP_001128065.1	rno	21599
XP_005655451.1	ssc	21599
XP_016827595.1	cge	21945
XP_017513283.1	mjv	21945
XP_022538011.1	ASM	21945
XP_012920518.1	hgl	21945
XP_023600020.1	MYL	21945
XP_017650916.1	ngi	21945
XP_024832327.1	bta	21945
NP_571659.1	dre	21945
NP_001276708.1	gga	21945
NP_058515.1	hsa	21945
NP_035197.2	mmu	21945
XP_009445866.1	ptr	21945
NP_076468.2	rno	21945
XP_020950930.1	ssc	21945
XP_005369254.1	MIO	21753
XP_010638048.1	FUD	21753
XP_021104835.1	hgl	21753
XP_005227674.1	bta	21753
XP_006944150.1	fca	21753
NP_775764.2	hsa	21753
XP_016799927.1	ptr	21753
XP_006253362.1	rno	21753
XP_013841937.1	ssc	21753
