# Supplementary material for: Design principles of gene evolution for niche adaptation through changes in protein–protein interaction networks
Source: Sci Rep. 2020 Sep 24;10:15628. doi: 10.1038/s41598-020-71976-x (PMC7519090; doi:10.1038/s41598-020-71976-x)
Supplement: Supplementary file 9 — Supplementary Table S8 [file 41598_2020_71976_MOESM9_ESM.xlsx]

## Sheet: Table_S8
Ecology	Organism Name	Oragnism ID	Taxonomy ID (NCBI)	[O]RDER (domain) regions			[M]IXED (ORDER+DISORDER)			[D]ISORDER regions			Wilcoxon rank sum test with continuity correction
				Number of interactors per protein	Average CUPS	Anderson-Darling test	Number of interactors per protein	Average CUPS	Anderson-Darling test	Number of interactors per protein	Average CUPS	Anderson-Darling test	[O]vs.[M]	[O]vs.[D]	[M]vs.[D]
fossorial	Camponotus floridanus	cfo	104421	1618	-23.4363	A = 23.796, p-value < 2.2e-16	2916	-13.5838	A = 27.694, p-value < 2.2e-16	76	-20.9809	A = 1.4006, p-value = 0.001174	W = 1853500, p-value < 2.2e-16	W = 58376, p-value = 0.456	W = 128450, p-value = 0.01768
fossorial	Condylura cristata	COC	143302	3243	23.4198	A = 20.435, p-value < 2.2e-16	8217	25.8265	A = 87.959, p-value < 2.2e-16	494	23.4763	A = 6.0582, p-value = 6.541e-15	W = 12725000, p-value = 0.0001737	W = 794310, p-value = 0.7638	W = 2098000, p-value = 0.2077
fossorial	Cricetulus griseus	cge	10029	3373	18.0433	A = 12.116, p-value < 2.2e-16	7881	16.1042	A = 44.078, p-value < 2.2e-16	504	12.8038	A = 2.2642, p-value = 9.576e-06	W = 13841000, p-value = 0.0005023	W = 958940, p-value = 3.349e-06	W = 2156400, p-value = 0.001218
fossorial	Dasypus novemcinctus	DAN	9361	3302	22.2279	A = 32.29, p-value < 2.2e-16	8405	26.13	A = 110.86, p-value < 2.2e-16	560	24.4778	A = 9.5386, p-value < 2.2e-16	W = 13044000, p-value = 4.149e-07	W = 893750, p-value = 0.2066	W = 2406300, p-value = 0.3722
fossorial	Dipodomys ordii	DIO	10020	3445	23.2898	A = 11.782, p-value < 2.2e-16	8368	22.8212	A = 43.16, p-value < 2.2e-16	522	19.6944	A = 2.531, p-value = 2.135e-06	W = 14446000, p-value = 0.8498	W = 953310, p-value = 0.02634	W = 2307200, p-value = 0.03042
fossorial	Manis javanica	mjv	9974	3351	20.1011	A = 25.539, p-value < 2.2e-16	7876	23.4407	A = 95.47, p-value < 2.2e-16	507	19.8768	A = 6.0452, p-value = 7.036e-15	W = 12311000, p-value = 1.754e-08	W = 846900, p-value = 0.9123	W = 2126100, p-value = 0.01418
fossorial	Microtus ochrogaster	MIO	79684	3469	25.2349	A = 11.528, p-value < 2.2e-16	8488	21.8241	A = 46.774, p-value < 2.2e-16	502	18.9077	A = 0.86698, p-value = 0.02601	W = 15867000, p-value = 2.352e-11	W = 1009000, p-value = 8.425e-09	W = 2303500, p-value = 0.002201
fossorial	Octodon degus	OCD	10160	3448	26.7201	A = 17.201, p-value < 2.2e-16	8554	25.5615	A = 63.288, p-value < 2.2e-16	491	20.136	A = 2.1962, p-value = 1.404e-05	W = 15002000, p-value = 0.1383	W = 950350, p-value = 1.055e-05	W = 2322000, p-value = 7.997e-05
fossorial	Peromyscus maniculatus bairdii	PEM	230844	3396	26.1434	A = 9.6904, p-value < 2.2e-16	8611	24.1992	A = 43.527, p-value < 2.2e-16	517	20.2475	A = 1.3573, p-value = 0.001609	W = 15164000, p-value = 0.001525	W = 996900, p-value = 6.559e-07	W = 2443500, p-value = 0.0001848
fossorial	Solenopsis invicta	soc	13686	1543	-9.08564	A = 6.4059, p-value = 1.007e-15	2988	-3.42024	A = 15.544, p-value < 2.2e-16	90	-9.3797	A = 0.86966, p-value = 0.02473	W = 2012600, p-value = 2.351e-12	W = 70712, p-value = 0.769	W = 153770, p-value = 0.02011
			ALL fossorial	30188	19.0246	A = 70.774, p-value < 2.2e-16	72304	20.7013	A = 273.15, p-value < 2.2e-16	4263	18.6544	A = 11.752, p-value < 2.2e-16	W = 1057200000, p-value = 2.525e-15	W = 64901000, p-value = 0.3609	W = 160260000, p-value = 1.2e-05
subterranean	Astyanax mexicanus	ASM	7994	2631	25.6764	A = 3.045, p-value = 1.216e-07	7015	24.6393	A = 1.9232, p-value = 6.65e-05	330	19.9389	A = 0.61785, p-value = 0.107	W = 9454100, p-value = 0.06375	W = 508250, p-value = 4.108e-07	W = 1328200, p-value = 5.764e-06
subterranean	Chrysochloris asiatica	CHA	185453	3586	17.2135	A = 23.571, p-value < 2.2e-16	8383	18.1798	A = 103.15, p-value < 2.2e-16	476	15.49	A = 4.7573, p-value = 8.536e-12	W = 14658000, p-value = 0.03151	W = 879300, p-value = 0.2826	W = 2105100, p-value = 0.04281
subterranean	Cryptotermes secundus	CRS	105785	1409	-15.9805	A = 25.53, p-value < 2.2e-16	2980	-12.1502	A = 50.749, p-value < 2.2e-16	89	-17.5941	A = 3.7719, p-value = 1.759e-09	W = 1817200, p-value = 6.044e-13	W = 68150, p-value = 0.1686	W = 161640, p-value = 0.000425
subterranean	Folsomia candida	fcd	158441	1230	-4.54664	A = 14.886, p-value < 2.2e-16	3054	-6.57689	A = 39.384, p-value < 2.2e-16	84	-7.31261	A = 1.1444, p-value = 0.005116	W = 2023500, p-value = 7.254e-05	W = 56967, p-value = 0.1148	W = 132440, p-value = 0.6102
subterranean	Fukomys damarensis	FUD	885580	3330	23.4482	A = 18.241, p-value < 2.2e-16	8373	22.3946	A = 75.257, p-value < 2.2e-16	528	20.249	A = 4.183, p-value = 2.077e-10	W = 14114000, p-value = 0.2933	W = 923780, p-value = 0.06038	W = 2295900, p-value = 0.1358
subterranean	Heterocephalus glaber	hgl	10181	3305	24.0798	A = 16.932, p-value < 2.2e-16	8702	25.0393	A = 74.256, p-value < 2.2e-16	509	19.875	A = 3.4457, p-value = 1.265e-08	W = 14050000, p-value = 0.05141	W = 898590, p-value = 0.01296	W = 2412000, p-value = 0.0007158
subterranean	Myotis lucifugus	MYL	59463	3054	26.2205	A = 24.21, p-value < 2.2e-16	8008	26.2332	A = 82.941, p-value < 2.2e-16	469	22.5837	A = 4.7245, p-value = 1.023e-11	W = 12188000, p-value = 0.788	W = 756500, p-value = 0.04923	W = 1988300, p-value = 0.03213
subterranean	Nannospalax galili	ngi	1026970	3506	19.7368	A = 10.092, p-value < 2.2e-16	8490	18.2788	A = 44.852, p-value < 2.2e-16	511	15.1756	A = 1.6788, p-value = 0.0002608	W = 15260000, p-value = 0.02883	W = 982560, p-value = 0.0003958	W = 2321900, p-value = 0.007422
subterranean	Zootermopsis nevadensis	zne	136037	1563	-15.6719	A = 26.428, p-value < 2.2e-16	3147	-11.0764	A = 56.155, p-value < 2.2e-16	95	-16.6461	A = 1.369, p-value = 0.00143	W = 2119600, p-value = 1.048e-14	W = 76146, p-value = 0.6745	W = 174140, p-value = 0.006092
			ALL subterranean	23614	16.2454	A = 123.08, p-value < 2.2e-16	58152	17.2782	A = 349.39, p-value < 2.2e-16	3091	15.9644	A = 15.064, p-value < 2.2e-16	W = 671240000, p-value = 5.086e-07	W = 36554000, p-value = 0.8842	W = 92045000, p-value = 0.02338
above ground	Bos taurus	bta	9913	3881	25.6702	A = 29.456, p-value < 2.2e-16	10224	28.3971	A = 130.04, p-value < 2.2e-16	608	24.5843	A = 5.9854, p-value = 9.849e-15	W = 18771000, p-value = 7.519e-07	W = 1197000, p-value = 0.5636	W = 3322400, p-value = 0.004225
above ground	Drosophila melanogaster	dme	7227	2716	37.0391	A = 14.636, p-value < 2.2e-16	5593	33.7536	A = 34.911, p-value < 2.2e-16	1109	26.4163	A = 4.4131, p-value = 5.889e-11	W = 8473100, p-value < 2.2e-16	W = 1972800, p-value < 2.2e-16	W = 3792900, p-value < 2.2e-16
above ground	Danio rerio	dre	7955	3548	16.5196	A = 6.4453, p-value = 8.198e-16	8253	15.8385	A = 10.898, p-value < 2.2e-16	380	12.6609	A = 1.4656, p-value = 0.0008674	W = 14877000, p-value = 0.1632	W = 762170, p-value = 2.779e-05	W = 1752100, p-value = 0.0001068
above ground	Erinaceus europaeus	ERE	9365	3426	25.3414	A = 19.113, p-value < 2.2e-16	8302	26.8901	A = 75.782, p-value < 2.2e-16	495	23.4471	A = 3.5747, p-value = 6.148e-09	W = 13804000, p-value = 0.01227	W = 870540, p-value = 0.337	W = 2170400, p-value = 0.03508
above ground	Felis catus	fca	9685	3009	23.7994	A = 20.592, p-value < 2.2e-16	6691	23.9871	A = 73.833, p-value < 2.2e-16	359	19.4183	A = 2.8661, p-value = 3.217e-07	W = 9986500, p-value = 0.5301	W = 579000, p-value = 0.02556	W = 1299100, p-value = 0.009042
above ground	Gallus gallus	gga	9031	3224	21.5384	A = 47.68, p-value < 2.2e-16	8368	19.4971	A = 135.17, p-value < 2.2e-16	435	12.6937	A = 9.8761, p-value < 2.2e-16	W = 14050000, p-value = 0.0005106	W = 815650, p-value = 3.155e-08	W = 2031200, p-value = 4.404e-05
above ground	Homo sapiens	hsa	9606	3698	20.4974	A = 25.107, p-value < 2.2e-16	11722	21.4739	A = 119.79, p-value < 2.2e-16	778	17.6209	A = 5.8869, p-value = 1.708e-14	W = 21236000, p-value = 0.06328	W = 1503500, p-value = 0.04745	W = 4870800, p-value = 0.001421
above ground	Mus musculus	mmu	10090	4182	24.4747	A = 6.8096, p-value < 2.2e-16	10310	21.3901	A = 41.039, p-value < 2.2e-16	642	18.2099	A = 1.4634, p-value = 0.0008845	W = 23016000, p-value = 1.694e-10	W = 1543800, p-value = 8.883e-10	W = 3586500, p-value = 0.0003659
above ground	Ornithorhynchus anatinus	oaa	9258	2645	30.7983	A = 20.668, p-value < 2.2e-16	5829	31.9021	A = 66.189, p-value < 2.2e-16	452	33.9971	A = 5.0402, p-value = 1.78e-12	W = 7547100, p-value = 0.1212	W = 561670, p-value = 0.03992	W = 1266500, p-value = 0.1706
above ground	Orycteropus afer afer	ORA	1230840	3576	18.6814	A = 22.895, p-value < 2.2e-16	8423	19.6636	A = 90.181, p-value < 2.2e-16	500	17.6004	A = 4.9239, p-value = 3.4e-12	W = 14722000, p-value = 0.05145	W = 907950, p-value = 0.5713	W = 2181600, p-value = 0.1753
above ground	Pan troglodytes	ptr	9598	3950	19.7562	A = 28.82, p-value < 2.2e-16	10715	21.454	A = 109.17, p-value < 2.2e-16	675	18.2724	A = 6.0411, p-value = 7.284e-15	W = 20459000, p-value = 0.002005	W = 1361400, p-value = 0.3772	W = 3814700, p-value = 0.01664
above ground	Rattus norvegicus	rno	10116	4147	24.1794	A = 8.3638, p-value < 2.2e-16	9955	21.2981	A = 32.689, p-value < 2.2e-16	592	17.6767	A = 1.2315, p-value = 0.003287	W = 22050000, p-value = 1.627e-10	W = 1429700, p-value = 8.36e-11	W = 3232600, p-value = 7.123e-05
above ground	Sus scrofa	ssc	9823	3255	26.1871	A = 25.669, p-value < 2.2e-16	8949	28.3176	A = 112.34, p-value < 2.2e-16	488	24.4353	A = 5.1847, p-value = 8.036e-13	W = 13965000, p-value = 0.0004939	W = 814480, p-value = 0.3628	W = 2327200, p-value = 0.01424
			ALL above ground	45257	23.7902	A = 97.71, p-value < 2.2e-16	113334	23.6105	A = 398.33, p-value < 2.2e-16	7513	20.9561	A = 17.359, p-value < 2.2e-16	W = 2561100000, p-value = 0.6749	W = 178050000, p-value = 4.808e-11	W = 446570000, p-value = 1.134e-12
						ALL [O]RDER					ALL [M]IXED
						[F]ossorial	[S]ubterranean	[A]bove ground			[F]ossorial	[S]ubterranean	[A]bove ground	ALL [D]ISORDER
		Wilcoxon rank sum test with continuity correction				[F]ossorial	W = 376560000, p-value < 2.2e-16	W = 627410000, p-value < 2.2e-16			[F]ossorial	W = 2237900000, p-value < 2.2e-16	W = 3891300000, p-value < 2.2e-16	[F]ossorial	[S]ubterranean	[A]bove ground
						[S]ubterranean		W = 458680000, p-value < 2.2e-16			[S]ubterranean		W = 2911400000, p-value < 2.2e-16	[F]ossorial	W = 6900900, p-value = 0.0005078	W = 15319000, p-value = 8.758e-05
														[S]ubterranean		W = 10544000, p-value = 9.507e-14
