# Supplementary material for: Design principles of gene evolution for niche adaptation through changes in protein–protein interaction networks
Source: Sci Rep. 2020 Sep 24;10:15628. doi: 10.1038/s41598-020-71976-x (PMC7519090; doi:10.1038/s41598-020-71976-x)
Supplement: Supplementary file 10 — Supplementary Table S11 [file 41598_2020_71976_MOESM10_ESM.xlsx]

## Sheet: Table_S11
GeneID	PPIs	CUPS	Region Type
id101700395	77	27.91	DISORDER
id101700984	40	25.538	DISORDER
id101714209	3	-19.097	DISORDER
id101722392	3	40.161	DISORDER
id102433729	33	-33.393	DISORDER
id102437597	2	-10.828	DISORDER
id102810961	75	24.97	DISORDER
id102823776	3	-24.554	DISORDER
id102825423	40	21.285	DISORDER
id102831901	47	19.004	DISORDER
id102842158	3	19.665	DISORDER
id103044857	34	26.046	DISORDER
id103728924	3	4.942	DISORDER
id103739688	77	30.509	DISORDER
id103741049	3	-9.846	DISORDER
id103749552	40	25.612	DISORDER
id104849037	74	48.303	DISORDER
id104850056	3	-14.006	DISORDER
id104870733	3	55.998	DISORDER
id104873075	40	-0.621	DISORDER
id101697003	29	24.197	MIXED
id101698721	76	49.779	MIXED
id101698805	30	11.361	MIXED
id101700039	181	-1.159	MIXED
id101700108	10	54.671	MIXED
id101702488	52	26.576	MIXED
id101702547	55	-13.784	MIXED
id101702679	20	28.542	MIXED
id101704178	8	71.57	MIXED
id101704489	26	-15.009	MIXED
id101706197	19	6.274	MIXED
id101707212	5	-20.9	MIXED
id101708486	6	63.988	MIXED
id101708807	40	-5.582	MIXED
id101708817	11	35.835	MIXED
id101709889	18	23.009	MIXED
id101710552	243	69.375	MIXED
id101711298	3	-1.696	MIXED
id101712605	26	80.841	MIXED
id101716667	292	9.059	MIXED
id101716942	10	28.559	MIXED
id101719263	114	32.941	MIXED
id101724921	55	8.698	MIXED
id101725080	21	66.067	MIXED
id101726530	19	67.583	MIXED
id102417072	5	-17.706	MIXED
id102417373	26	15.257	MIXED
id102418906	11	24.438	MIXED
id102419540	21	48.083	MIXED
id102419941	16	5.83	MIXED
id102420102	74	49.558	MIXED
id102421941	12	66.852	MIXED
id102423041	171	2.406	MIXED
id102429749	59	40.651	MIXED
id102429961	76	53.76	MIXED
id102430156	51	11.737	MIXED
id102435898	53	30.368	MIXED
id102437256	20	67.188	MIXED
id102437301	3	51.988	MIXED
id102437833	6	45.492	MIXED
id102438377	114	35.156	MIXED
id102438593	277	3.575	MIXED
id102439094	235	60.822	MIXED
id102440565	40	-19.75	MIXED
id102443029	10	49.617	MIXED
id102443101	49	50.836	MIXED
id102813586	6	30.05	MIXED
id102816654	6	55.151	MIXED
id102816693	21	-8.408	MIXED
id102817354	51	45.01	MIXED
id102818558	284	3.839	MIXED
id102821975	40	-18.977	MIXED
id102822400	5	-25.974	MIXED
id102831621	3	-11.707	MIXED
id102831977	19	13.852	MIXED
id102834597	27	-24.177	MIXED
id102835544	241	46.466	MIXED
id102835549	19	70.918	MIXED
id102839195	54	17.456	MIXED
id102839522	11	41.694	MIXED
id102839531	117	35.156	MIXED
id102841009	30	14.286	MIXED
id102841057	10	23.838	MIXED
id102841479	76	20.827	MIXED
id103023200	31	43.378	MIXED
id103024869	105	23.122	MIXED
id103025035	160	29.861	MIXED
id103030926	36	28.555	MIXED
id103039754	10	30.43	MIXED
id103040766	11	26.169	MIXED
id103040960	258	-8.198	MIXED
id103041159	11	38.181	MIXED
id103041779	5	10.868	MIXED
id103046878	3	38.753	MIXED
id103047163	36	11.538	MIXED
id103047217	218	29.141	MIXED
id103724632	34	74.795	MIXED
id103726321	285	-4.348	MIXED
id103726429	21	36.48	MIXED
id103729193	29	12.367	MIXED
id103729787	11	19.087	MIXED
id103730334	5	27.704	MIXED
id103732869	53	17.459	MIXED
id103733721	6	69.965	MIXED
id103734070	27	38.249	MIXED
id103736766	27	-17.289	MIXED
id103737097	54	21.101	MIXED
id103737662	76	37.143	MIXED
id103738795	39	47.839	MIXED
id103738848	39	-16.409	MIXED
id103738976	19	73.758	MIXED
id103739652	244	46.996	MIXED
id103741382	3	0.892	MIXED
id103741934	17	3.848	MIXED
id103743370	179	-3.62	MIXED
id103743819	6	36.771	MIXED
id103745391	11	31.402	MIXED
id103748123	52	25.987	MIXED
id103749318	5	-8.507	MIXED
id103751874	116	35.332	MIXED
id104848938	32	26.574	MIXED
id104849252	52	26.989	MIXED
id104850896	11	32.409	MIXED
id104852862	9	35.315	MIXED
id104854787	116	31.039	MIXED
id104856556	29	10.414	MIXED
id104857507	281	-3.548	MIXED
id104859442	6	50.971	MIXED
id104860826	9	34.338	MIXED
id104861901	19	53.714	MIXED
id104862249	39	-14.023	MIXED
id104866110	3	-3.783	MIXED
id104866158	55	15.87	MIXED
id104866300	18	19.338	MIXED
id104868601	52	-9.729	MIXED
id104869529	16	-15.887	MIXED
id104872226	77	42.79	MIXED
id104872593	243	69.091	MIXED
id104874183	27	-16.736	MIXED
id104875709	11	15.955	MIXED
id111191461	11	60.753	MIXED
id111863351	57	-19.893	MIXED
id101700164	19	53.624	ORDER
id101702405	55	37.829	ORDER
id101702861	32	60.88	ORDER
id101703381	3	64.502	ORDER
id101705087	5	47.962	ORDER
id101705352	4	52.972	ORDER
id101710614	33	60.424	ORDER
id101712613	15	-16.123	ORDER
id101714948	4	-46.024	ORDER
id101715691	11	25.555	ORDER
id101717233	9	32.784	ORDER
id101723041	1	12.452	ORDER
id101726037	23	1.689	ORDER
id101726042	38	46.996	ORDER
id102418433	31	50.442	ORDER
id102425807	16	-18.372	ORDER
id102427623	19	-12.618	ORDER
id102432348	8	53.566	ORDER
id102432718	1	1.186	ORDER
id102435467	7	52.993	ORDER
id102435874	31	49.354	ORDER
id102437980	36	58.272	ORDER
id102439557	4	49.852	ORDER
id102441904	4	-35.358	ORDER
id102811960	24	10.783	ORDER
id102812441	4	48.733	ORDER
id102812689	5	55.188	ORDER
id102813242	33	23.517	ORDER
id102816358	1	-13.191	ORDER
id102825844	19	24.785	ORDER
id102826967	25	54.969	ORDER
id102828051	4	-46.024	ORDER
id102835395	8	47.316	ORDER
id102836520	4	31.043	ORDER
id102838783	11	28.242	ORDER
id102838877	8	29.405	ORDER
id102840687	39	41.527	ORDER
id102841947	30	35.404	ORDER
id103025284	9	11.408	ORDER
id103025385	15	37.83	ORDER
id103026948	29	39.894	ORDER
id103028615	24	5.799	ORDER
id103035630	3	18.499	ORDER
id103037193	8	23.562	ORDER
id103037725	3	29.095	ORDER
id103039542	16	5.703	ORDER
id103044125	24	10.306	ORDER
id103724594	7	42.22	ORDER
id103726026	3	50.56	ORDER
id103726815	19	45.159	ORDER
id103727942	4	-35.358	ORDER
id103729718	11	34.831	ORDER
id103733787	25	64.878	ORDER
id103733912	9	27.932	ORDER
id103737116	16	-16.123	ORDER
id103738213	54	7.134	ORDER
id103744651	5	25.408	ORDER
id103749967	19	6.209	ORDER
id104848631	5	47.962	ORDER
id104851848	8	54.117	ORDER
id104853355	4	-54.087	ORDER
id104855181	23	1.689	ORDER
id104858406	4	55.188	ORDER
id104858988	4	48.733	ORDER
id104860915	1	12.249	ORDER
id104861203	19	47.375	ORDER
id104870209	18	64.737	ORDER
id104870417	36	51.868	ORDER
id104876111	33	56.58	ORDER
id106695596	5	64.275	ORDER
id111826962	24	-31.813	ORDER
