# Supplementary material for: Design principles of gene evolution for niche adaptation through changes in protein–protein interaction networks
Source: Sci Rep. 2020 Sep 24;10:15628. doi: 10.1038/s41598-020-71976-x (PMC7519090; doi:10.1038/s41598-020-71976-x)
Supplement: Supplementary file 11 — Supplementary Table S12 [file 41598_2020_71976_MOESM11_ESM.xlsx]

## Sheet: Table_S12
GeneID	PPIs	CUPS	Region Type
id100689040	74	39.74	DISORDER
id100754431	40	-11.448	DISORDER
id100759143	3	-14.812	DISORDER
id100762325	3	1.708	DISORDER
id101427091	3	-19.216	DISORDER
id101427258	39	23.984	DISORDER
id101431917	17	-18.826	DISORDER
id101566946	3	14.89	DISORDER
id101579342	76	38.94	DISORDER
id101590046	3	-7.975	DISORDER
id101593106	40	24.16	DISORDER
id101619500	3	-25.84	DISORDER
id101626687	73	40.988	DISORDER
id101629590	39	3.167	DISORDER
id101979119	38	42.127	DISORDER
id101983456	77	41.59	DISORDER
id101986154	3	1.708	DISORDER
id102000114	3	-0.859	DISORDER
id102904142	74	53.323	DISORDER
id102912365	3	-1.529	DISORDER
id102913369	39	-2.969	DISORDER
id102923261	3	-5.928	DISORDER
id105989892	36	19.198	DISORDER
id105993982	3	8.144	DISORDER
id105994829	3	-16.949	DISORDER
id105995781	77	24.97	DISORDER
id106002489	2	6.834	DISORDER
id108392569	2	-21.628	DISORDER
id108394015	3	20.489	DISORDER
id108398615	16	0.98	DISORDER
id100689096	112	24.853	MIXED
id100689175	235	53.353	MIXED
id100689401	72	44.807	MIXED
id100751655	15	-1.452	MIXED
id100753781	21	26.576	MIXED
id100755621	28	-15.488	MIXED
id100756868	293	14.717	MIXED
id100758739	5	36.123	MIXED
id100758801	50	17.79	MIXED
id100760426	34	30.935	MIXED
id100760735	38	-24.434	MIXED
id100761237	28	25.361	MIXED
id100763901	50	32.488	MIXED
id100765151	3	19.892	MIXED
id100766424	10	48.385	MIXED
id100768613	10	32.762	MIXED
id100769917	30	12.367	MIXED
id100770131	9	22.183	MIXED
id100770568	54	25.074	MIXED
id100771413	10	8.017	MIXED
id100772008	5	-11.098	MIXED
id100772145	16	45.267	MIXED
id100774653	11	36.487	MIXED
id100774767	173	-5.442	MIXED
id101411616	30	19.114	MIXED
id101412934	280	1.891	MIXED
id101414423	40	-17.182	MIXED
id101420940	11	50.545	MIXED
id101422029	27	-11.463	MIXED
id101423941	244	78.852	MIXED
id101425133	52	-3.001	MIXED
id101426244	113	67.495	MIXED
id101427592	21	59.622	MIXED
id101428978	31	77.002	MIXED
id101431063	6	52.938	MIXED
id101433427	18	-7.031	MIXED
id101433531	28	28.033	MIXED
id101435418	3	3.299	MIXED
id101438082	19	0.774	MIXED
id101439591	11	78.895	MIXED
id101439808	5	-26.807	MIXED
id101439966	56	7.392	MIXED
id101441481	175	-14.056	MIXED
id101444946	11	44.231	MIXED
id101560463	3	37.124	MIXED
id101561656	28	22.415	MIXED
id101564644	53	29.061	MIXED
id101566830	11	22.275	MIXED
id101568116	41	-11.494	MIXED
id101570708	8	84.517	MIXED
id101573562	20	50.739	MIXED
id101574152	277	0.709	MIXED
id101574320	19	56.624	MIXED
id101575982	117	29.135	MIXED
id101582183	9	38.925	MIXED
id101582822	55	4.322	MIXED
id101585335	6	57.369	MIXED
id101586709	76	41.831	MIXED
id101587439	28	8.467	MIXED
id101588285	21	54.23	MIXED
id101590456	20	11.765	MIXED
id101590632	238	62.243	MIXED
id101591475	26	-14.414	MIXED
id101592936	177	-1.487	MIXED
id101618655	49	-1.664	MIXED
id101618730	16	6.686	MIXED
id101619240	26	-22.737	MIXED
id101619656	39	-13.31	MIXED
id101620281	19	81.664	MIXED
id101620507	70	35.828	MIXED
id101623390	6	83.869	MIXED
id101626072	51	11.328	MIXED
id101627689	11	43.186	MIXED
id101629873	20	45.244	MIXED
id101630483	10	20.652	MIXED
id101631539	27	21.839	MIXED
id101632038	8	54.117	MIXED
id101633401	173	-27.007	MIXED
id101634180	114	21.509	MIXED
id101634354	232	50.971	MIXED
id101634878	283	2.275	MIXED
id101636191	19	-2.889	MIXED
id101637466	30	12.367	MIXED
id101637673	3	-4.203	MIXED
id101983857	6	38.987	MIXED
id101983876	36	29.027	MIXED
id101986595	177	-5.442	MIXED
id101987147	20	13.88	MIXED
id101989015	11	15.955	MIXED
id101989202	6	65.192	MIXED
id101990328	19	60.644	MIXED
id101991053	29	19.658	MIXED
id101992529	55	19.599	MIXED
id101992593	53	30.427	MIXED
id101993245	11	29.923	MIXED
id101993384	119	27.84	MIXED
id101995468	236	50.677	MIXED
id101996129	21	27.489	MIXED
id101996871	286	-6.627	MIXED
id101997157	54	35.714	MIXED
id101997684	38	-5.638	MIXED
id101998042	3	38.121	MIXED
id101999291	30	11.361	MIXED
id102000741	76	40.106	MIXED
id102002519	17	2.576	MIXED
id102904087	52	25.273	MIXED
id102904213	119	29.45	MIXED
id102904424	19	64.365	MIXED
id102907851	38	38.693	MIXED
id102907893	54	40.247	MIXED
id102910776	34	75.161	MIXED
id102911267	28	26.582	MIXED
id102911342	6	41.713	MIXED
id102912688	5	-2.015	MIXED
id102913691	10	26.945	MIXED
id102914166	17	2.722	MIXED
id102914407	52	26.434	MIXED
id102915403	3	12.786	MIXED
id102917756	6	72.85	MIXED
id102917760	20	37.27	MIXED
id102918080	245	55.484	MIXED
id102918651	16	2.576	MIXED
id102920019	30	14.286	MIXED
id102923059	38	-4.123	MIXED
id102925350	285	-5.621	MIXED
id102927014	26	-0.089	MIXED
id102927293	11	19.087	MIXED
id102927377	21	14.991	MIXED
id102927400	76	44.807	MIXED
id103158819	18	3.45	MIXED
id105746558	51	73.653	MIXED
id105980821	9	30.074	MIXED
id105981064	27	-26.338	MIXED
id105981265	55	28.979	MIXED
id105981590	31	11.361	MIXED
id105982026	21	38.932	MIXED
id105982131	280	4.402	MIXED
id105984376	9	68.84	MIXED
id105985490	10	37.43	MIXED
id105987984	38	-19.334	MIXED
id105988951	12	83.991	MIXED
id105989053	19	70.676	MIXED
id105989249	37	46.792	MIXED
id105992216	77	98.202	MIXED
id105993008	50	42.093	MIXED
id105995758	233	73.447	MIXED
id105995858	172	-11.19	MIXED
id105997067	11	-6.322	MIXED
id105999258	113	41.456	MIXED
id106000271	52	3.71	MIXED
id106002660	18	24.148	MIXED
id106003011	6	29.912	MIXED
id106143700	27	-11.84	MIXED
id108385913	235	48.852	MIXED
id108390007	5	47.412	MIXED
id108390951	48	26.474	MIXED
id108391039	2	21.783	MIXED
id108391616	72	49.779	MIXED
id108392237	48	46.514	MIXED
id108392936	5	-41.774	MIXED
id108397940	40	-17.395	MIXED
id108397990	18	6.23	MIXED
id108398603	12	83.143	MIXED
id108398790	51	6.378	MIXED
id108399389	29	62.379	MIXED
id108399673	109	39.912	MIXED
id108400136	18	52.599	MIXED
id108400694	272	-3.165	MIXED
id108402194	10	36.799	MIXED
id108403368	11	17.521	MIXED
id108405687	29	14.286	MIXED
id108407571	36	41.713	MIXED
id108407627	20	31.459	MIXED
id108408360	59	14.405	MIXED
id108409866	5	57.134	MIXED
id100755827	3	58.811	ORDER
id100756153	4	-40.716	ORDER
id100761166	11	16.992	ORDER
id100763157	53	14.082	ORDER
id100764811	5	32.582	ORDER
id100765630	55	1.719	ORDER
id100769547	66	-4.976	ORDER
id100769654	31	36.546	ORDER
id100774524	17	29.565	ORDER
id101410679	10	33.195	ORDER
id101414407	39	55.131	ORDER
id101414754	5	59.198	ORDER
id101418785	3	53.062	ORDER
id101421256	3	-38.026	ORDER
id101422115	8	57.963	ORDER
id101422223	31	35.984	ORDER
id101422339	20	85.944	ORDER
id101430149	5	72.235	ORDER
id101432019	25	78.569	ORDER
id101434076	1	-0.267	ORDER
id101435769	54	20.558	ORDER
id101438161	16	-21.27	ORDER
id101447025	9	84.117	ORDER
id101560969	33	54.433	ORDER
id101561477	39	45.053	ORDER
id101568879	5	41.63	ORDER
id101571235	8	54.54	ORDER
id101571311	4	68.601	ORDER
id101573928	9	51.262	ORDER
id101574662	24	-2.867	ORDER
id101579702	16	42.353	ORDER
id101585370	4	-46.024	ORDER
id101587123	5	51.712	ORDER
id101587738	11	21.28	ORDER
id101589045	53	57.501	ORDER
id101589699	48	-8.594	ORDER
id101592571	33	53.774	ORDER
id101592776	1	17.021	ORDER
id101620956	9	51.262	ORDER
id101622316	16	-20.623	ORDER
id101623022	4	-46.024	ORDER
id101625504	1	-1.779	ORDER
id101626252	5	44.807	ORDER
id101626868	28	58.763	ORDER
id101628049	56	62.839	ORDER
id101628788	5	46.099	ORDER
id101629603	19	42.68	ORDER
id101630130	10	36.487	ORDER
id101630739	36	51.868	ORDER
id101631171	4	64.227	ORDER
id101634296	32	65.568	ORDER
id101636611	18	1.689	ORDER
id101979026	11	38.121	ORDER
id101979660	5	25.728	ORDER
id101980958	1	-0.83	ORDER
id101982890	32	56.335	ORDER
id101983011	9	40.869	ORDER
id101984392	24	1.689	ORDER
id101985357	52	10.755	ORDER
id101985491	5	40.491	ORDER
id101986717	2	53.062	ORDER
id101987786	32	80.181	ORDER
id101990837	4	-43.391	ORDER
id101994900	26	72.172	ORDER
id101997328	18	40.638	ORDER
id102000221	9	28.146	ORDER
id102001554	17	-2.775	ORDER
id102904012	18	41.718	ORDER
id102904893	8	37.915	ORDER
id102909868	23	1.689	ORDER
id102912403	1	6.394	ORDER
id102916076	4	-43.391	ORDER
id102916975	5	49.852	ORDER
id102920569	5	25.728	ORDER
id102920991	11	38.121	ORDER
id102922821	3	57.34	ORDER
id102925229	29	43.279	ORDER
id102928371	9	28.912	ORDER
id105981376	55	8.945	ORDER
id105982436	3	60.235	ORDER
id105983736	5	32.958	ORDER
id105986314	11	26.562	ORDER
id105991823	32	42.097	ORDER
id105994772	4	-43.391	ORDER
id105994960	1	26.406	ORDER
id105997594	19	52.019	ORDER
id105997661	22	1.689	ORDER
id105998440	5	52.972	ORDER
id105999920	17	-11.656	ORDER
id108385624	152	-4.191	ORDER
id108386323	5	40.491	ORDER
id108392998	33	80.617	ORDER
id108397414	3	41.413	ORDER
id108398927	4	-43.391	ORDER
id108402686	1	-12.359	ORDER
id108405640	21	-12.332	ORDER
id108406350	8	45.107	ORDER
id108408683	19	81.326	ORDER
id108409141	28	60.424	ORDER
id108409231	16	47.788	ORDER
id108409340	9	34.831	ORDER
id108409816	8	56.005	ORDER
