# Supplementary material for: Design principles of gene evolution for niche adaptation through changes in protein–protein interaction networks
Source: Sci Rep. 2020 Sep 24;10:15628. doi: 10.1038/s41598-020-71976-x (PMC7519090; doi:10.1038/s41598-020-71976-x)
Supplement: Supplementary file 12 — Supplementary Table S13 [file 41598_2020_71976_MOESM12_ESM.xlsx]

## Sheet: Table_S13
GeneID	PPIs	CUPS	Region Type
id100081517	2	-18.646	DISORDER
id100138230	56	36.998	DISORDER
id100151755	48	4.162	DISORDER
id100157848	77	45.105	DISORDER
id100333229	1	11.967	DISORDER
id100627261	3	-23.96	DISORDER
id101094850	74	43.44	DISORDER
id101095358	2	-19.929	DISORDER
id101097510	3	14.559	DISORDER
id102164931	39	27.915	DISORDER
id102902663	17	-13.878	DISORDER
id103114598	3	0.563	DISORDER
id103115811	38	11.144	DISORDER
id103127712	76	40.988	DISORDER
id103170209	3	17.753	DISORDER
id103195726	76	38.94	DISORDER
id103197836	3	-27.067	DISORDER
id103202638	40	15.668	DISORDER
id107523288	3	14.559	DISORDER
id110256491	3	17.753	DISORDER
id114774	46	35.412	DISORDER
id1446	22	-5.344	DISORDER
id15361	89	43.44	DISORDER
id18546	3	-4.77	DISORDER
id25510	3	8.068	DISORDER
id25764	64	15.222	DISORDER
id295619	3	-10.38	DISORDER
id311359	56	3.048	DISORDER
id3159	90	43.44	DISORDER
id32872	8	52.359	DISORDER
id33269	61	61.066	DISORDER
id417870	35	29.211	DISORDER
id44095	11	38.164	DISORDER
id449994	39	40.447	DISORDER
id452094	43	19.87	DISORDER
id459672	3	-20.915	DISORDER
id461283	19	-7.514	DISORDER
id474001	3	-14.483	DISORDER
id5074	48	55.797	DISORDER
id5121	4	-14.483	DISORDER
id532789	41	26.598	DISORDER
id57471	3	-20.202	DISORDER
id617274	3	-12.522	DISORDER
id618849	85	47.175	DISORDER
id64513	43	32.843	DISORDER
id67693	58	30.257	DISORDER
id746594	86	43.44	DISORDER
id768324	3	14.559	DISORDER
id770307	49	48.585	DISORDER
id771220	3	8.144	DISORDER
id771826	3	59.062	DISORDER
id77767	5	-12.938	DISORDER
id100077724	9	33.491	MIXED
id100078033	23	-5.721	MIXED
id100078539	23	6.544	MIXED
id100079747	7	20.766	MIXED
id100080563	34	-22.967	MIXED
id100083011	50	31.756	MIXED
id100083678	10	59.115	MIXED
id100083723	37	45.004	MIXED
id100084932	11	88.445	MIXED
id100085268	40	-2.698	MIXED
id100086797	15	14.804	MIXED
id100087740	236	35.194	MIXED
id100088431	5	12.13	MIXED
id100091528	93	55.054	MIXED
id100092287	40	61.631	MIXED
id100127169	11	42.756	MIXED
id100141423	11	23.838	MIXED
id100151416	237	36.559	MIXED
id100152215	248	54.588	MIXED
id100153343	5	-22.688	MIXED
id100156799	21	37.958	MIXED
id100156975	40	-16.979	MIXED
id100294684	61	34.118	MIXED
id100295800	23	17.549	MIXED
id100297155	25	0.774	MIXED
id100381266	119	29.135	MIXED
id100513206	20	6.274	MIXED
id100514810	27	-16.537	MIXED
id100522185	286	12.71	MIXED
id100526249	56	11.328	MIXED
id100609675	23	22.245	MIXED
id100614685	29	-26.338	MIXED
id100620588	30	12.367	MIXED
id100623423	17	12.799	MIXED
id10063	23	22.245	MIXED
id100736966	6	43.807	MIXED
id100859104	113	54.117	MIXED
id100884132	6	5.422	MIXED
id100912108	23	21.607	MIXED
id101080866	11	34.338	MIXED
id101081993	14	84.234	MIXED
id101082582	53	18.413	MIXED
id101085653	39	-19.334	MIXED
id101087323	28	-19.08	MIXED
id101087384	117	42.882	MIXED
id101088901	288	-2.573	MIXED
id101089415	22	38.06	MIXED
id101090972	6	38.366	MIXED
id101091694	178	-11.19	MIXED
id101092511	30	6.544	MIXED
id101094264	70	-6.402	MIXED
id101096890	10	28.559	MIXED
id101751827	20	83.28	MIXED
id1026	271	39.269	MIXED
id1027	85	39.812	MIXED
id1028	22	72.347	MIXED
id103107034	75	49.5	MIXED
id103107513	18	-8.783	MIXED
id103108040	19	-1.159	MIXED
id103108508	38	-20.286	MIXED
id103108685	3	13.497	MIXED
id103108841	234	47.232	MIXED
id103113077	50	-13.784	MIXED
id103114651	11	50.545	MIXED
id103114978	29	3.644	MIXED
id103117807	6	82.116	MIXED
id103118865	10	71.362	MIXED
id103119277	178	4.541	MIXED
id103119719	280	24.014	MIXED
id103120348	55	28.445	MIXED
id103120518	6	38.987	MIXED
id103121750	11	4.872	MIXED
id103121807	27	-0.982	MIXED
id103121884	116	88.348	MIXED
id103123814	25	41.052	MIXED
id103123988	21	50	MIXED
id103125482	53	54.556	MIXED
id103128060	105	1.713	MIXED
id103192717	51	-1.664	MIXED
id103195764	244	38.031	MIXED
id103197969	6	42.849	MIXED
id103198590	20	-10.084	MIXED
id103202447	56	-6.287	MIXED
id103202916	17	-9.048	MIXED
id103203056	40	-21.154	MIXED
id103204950	21	33.234	MIXED
id103205012	281	4.655	MIXED
id103205988	11	11.19	MIXED
id103206871	6	77.427	MIXED
id103207171	50	49.25	MIXED
id103207347	11	34.319	MIXED
id103208337	3	6.235	MIXED
id103208685	116	39.912	MIXED
id103209218	77	25.834	MIXED
id103210003	21	36.047	MIXED
id103210509	29	8.467	MIXED
id103211868	26	-35.449	MIXED
id103212284	29	32.351	MIXED
id104001067	265	39.269	MIXED
id104002580	320	4.725	MIXED
id104069	13	29.37	MIXED
id110259225	19	74.795	MIXED
id110260086	20	37.618	MIXED
id110260783	6	80.947	MIXED
id1113	10	47.081	MIXED
id113893	14	37.271	MIXED
id114492	3	2.436	MIXED
id114851	260	41.645	MIXED
id117062	85	54.454	MIXED
id12015	47	29.027	MIXED
id12317	134	20.86	MIXED
id12575	262	42.293	MIXED
id12576	83	40.518	MIXED
id12577	23	59.707	MIXED
id12856	22	28.542	MIXED
id12990	19	-1.835	MIXED
id14432	18	0.385	MIXED
id14957	41	54.14	MIXED
id15364	28	12.775	MIXED
id16447	33	16.19	MIXED
id16765	59	41.02	MIXED
id171543	15	32.155	MIXED
id17172	11	73.084	MIXED
id17196	63	26.393	MIXED
id19049	7	33.471	MIXED
id192361	45	2.193	MIXED
id201097	43	36.631	MIXED
id20614	54	19.114	MIXED
id20617	202	-2.585	MIXED
id233908	330	-10.302	MIXED
id23429	59	9.026	MIXED
id24284	19	-3.258	MIXED
id24547	57	32.822	MIXED
id246060	22	58.875	MIXED
id246142	15	33.628	MIXED
id25012	36	16.231	MIXED
id2521	404	3.603	MIXED
id259218	5	-11.098	MIXED
id2596	18	-6.702	MIXED
id26471	25	42.857	MIXED
id280796	320	8.737	MIXED
id280830	35	23.181	MIXED
id280838	18	67.613	MIXED
id281036	127	32.941	MIXED
id281499	77	-1.006	MIXED
id281777	18	14.894	MIXED
id282208	19	-12.326	MIXED
id282459	7	46.882	MIXED
id282857	194	-11.19	MIXED
id29219	250	0.267	MIXED
id29332	58	22.426	MIXED
id294207	12	10.359	MIXED
id29423	18	-4.508	MIXED
id3007	43	13.897	MIXED
id300795	27	-12.888	MIXED
id30608	13	24.276	MIXED
id30712	30	26.092	MIXED
id317385	313	-10.302	MIXED
id325317	108	6.734	MIXED
id3355084	26	-27.695	MIXED
id360616	7	39.988	MIXED
id368329	78	35.554	MIXED
id3713	36	56.043	MIXED
id374106	78	37.831	MIXED
id37601	50	57.176	MIXED
id378795	76	63.502	MIXED
id378914	226	65.511	MIXED
id386573	6	94.694	MIXED
id3925	59	-0.327	MIXED
id393492	5	56.481	MIXED
id393944	11	27.553	MIXED
id394058	290	-11.105	MIXED
id395391	13	72.234	MIXED
id395392	20	37.787	MIXED
id395393	168	-11.607	MIXED
id395851	22	-6.587	MIXED
id396057	54	0.327	MIXED
id396217	52	4.002	MIXED
id396444	29	7.519	MIXED
id397584	77	42.79	MIXED
id399483	18	12.984	MIXED
id402967	41	28.024	MIXED
id407242	31	29.685	MIXED
id41166	139	59.251	MIXED
id414144	282	64.819	MIXED
id414286	51	52.412	MIXED
id4155	56	28.113	MIXED
id416095	52	13.069	MIXED
id421741	4	-14.192	MIXED
id423420	10	18.868	MIXED
id424894	38	2.102	MIXED
id427955	15	13.889	MIXED
id429	6	76.959	MIXED
id445514	17	-6.053	MIXED
id450039	10	12.548	MIXED
id450574	25	25.4	MIXED
id451537	13	38.077	MIXED
id452184	6	76.55	MIXED
id453120	9	50	MIXED
id455522	55	30.204	MIXED
id455756	127	40.088	MIXED
id456650	58	1.01	MIXED
id458096	32	15.257	MIXED
id460506	57	13.923	MIXED
id460599	18	-9.258	MIXED
id460949	44	-4.657	MIXED
id461366	77	-8.417	MIXED
id461375	192	-9.762	MIXED
id462961	4	-29.324	MIXED
id463748	1	28.922	MIXED
id466947	84	39.812	MIXED
id472227	42	16.608	MIXED
id493873	17	2.517	MIXED
id493943	240	59.636	MIXED
id493958	76	40.813	MIXED
id494463	54	19.74	MIXED
id500077	1	20.379	MIXED
id5047	19	63.754	MIXED
id504846	12	26.961	MIXED
id508421	13	44.661	MIXED
id509275	40	46.133	MIXED
id510972	22	71.261	MIXED
id512613	83	39.812	MIXED
id513278	117	17.761	MIXED
id513497	269	75.857	MIXED
id51389	5	-28.491	MIXED
id5148	6	31.483	MIXED
id532726	44	-8.459	MIXED
id535328	2	11.751	MIXED
id540473	6	75.19	MIXED
id540737	28	-20.908	MIXED
id540853	31	9.441	MIXED
id541216	5	-16.39	MIXED
id5450	14	33.864	MIXED
id550290	10	21.304	MIXED
id5504	45	-5.638	MIXED
id553679	189	8.346	MIXED
id554303	3	-8.544	MIXED
id56312	24	16.652	MIXED
id56353	62	26.136	MIXED
id56477	3	7.217	MIXED
id56838	3	3.209	MIXED
id569631	37	11.335	MIXED
id5757	69	33.569	MIXED
id58100	39	-1.723	MIXED
id60583	33	15.355	MIXED
id614673	21	40.451	MIXED
id616217	58	14.809	MIXED
id616317	56	23.75	MIXED
id616626	1	28.369	MIXED
id618684	54	46.549	MIXED
id641350	180	-9.762	MIXED
id64186	6	66.608	MIXED
id64202	129	25.618	MIXED
id64639	44	23.568	MIXED
id64896	114	8.791	MIXED
id6616	32	11.361	MIXED
id6620	14	34.831	MIXED
id6622	196	-9.762	MIXED
id6623	26	25.4	MIXED
id66521	5	-5.307	MIXED
id66849	45	-7.062	MIXED
id6696	81	-7.054	MIXED
id68026	27	-9.243	MIXED
id683626	5	28.753	MIXED
id690528	13	25.472	MIXED
id6992	12	17.521	MIXED
id735978	3	4.179	MIXED
id736255	14	31.402	MIXED
id736637	33	56.16	MIXED
id736758	22	47.646	MIXED
id739912	69	34.335	MIXED
id742158	12	15.955	MIXED
id744431	26	-1.072	MIXED
id744755	7	34.512	MIXED
id745419	115	7.965	MIXED
id746726	6	42.242	MIXED
id747666	22	73.049	MIXED
id76497	12	10.089	MIXED
id771032	1	65.135	MIXED
id78412	1	30.222	MIXED
id799637	18	26.905	MIXED
id8091	26	0.774	MIXED
id811	134	40.499	MIXED
id81606	5	42.824	MIXED
id83571	83	40.518	MIXED
id84017	26	10.107	MIXED
id84152	7	31.937	MIXED
id89786	22	34.823	MIXED
id9221	120	7.76	MIXED
id9768	29	-28.17	MIXED
id100079607	29	12.031	ORDER
id100082242	15	-7.4	ORDER
id100084037	20	47.609	ORDER
id100086032	5	46.769	ORDER
id100089514	9	63.933	ORDER
id100090263	1	62.397	ORDER
id100092176	1	24.941	ORDER
id100092699	3	61.609	ORDER
id100125343	20	47.375	ORDER
id100169745	4	58.811	ORDER
id100512063	8	54.212	ORDER
id100517207	25	63.652	ORDER
id100521065	39	54.778	ORDER
id100522108	34	33.117	ORDER
id100523927	11	34.831	ORDER
id100524500	18	-11.656	ORDER
id100610028	11	31.538	ORDER
id100612672	41	60.528	ORDER
id100615623	42	58.272	ORDER
id100627508	32	56.158	ORDER
id101084166	4	-38.563	ORDER
id101084421	1	-5.757	ORDER
id101086006	19	50.884	ORDER
id101087412	9	49.208	ORDER
id101088571	34	50.442	ORDER
id101088815	21	6.209	ORDER
id101090433	4	57.358	ORDER
id101091394	9	65.037	ORDER
id101096505	54	20.558	ORDER
id101099906	11	44.687	ORDER
id102160087	5	60.189	ORDER
id103107874	33	38.753	ORDER
id103108524	23	6.209	ORDER
id103109489	39	63.241	ORDER
id103110289	55	64.616	ORDER
id103111768	3	78.768	ORDER
id103113061	15	-0.537	ORDER
id103114240	5	61.096	ORDER
id103114454	10	34.831	ORDER
id103114612	33	72.608	ORDER
id103119303	1	-0.83	ORDER
id103119884	19	46.238	ORDER
id103121360	4	-56.729	ORDER
id103124045	5	59.716	ORDER
id103127751	9	32.784	ORDER
id103192061	32	33.728	ORDER
id103192731	17	-16.123	ORDER
id103193360	9	27.358	ORDER
id103195278	5	38.58	ORDER
id103196841	11	26.562	ORDER
id103197933	55	13.395	ORDER
id103200084	8	58.853	ORDER
id103200210	4	-54.087	ORDER
id103200337	37	45.406	ORDER
id103204713	1	-14.77	ORDER
id103206132	25	50.543	ORDER
id103206186	21	15.317	ORDER
id103206383	3	58.811	ORDER
id103208505	162	-17.964	ORDER
id103213836	5	48.446	ORDER
id103908823	12	20.98	ORDER
id10409	44	60.528	ORDER
id110255943	5	55.188	ORDER
id114637	18	-4.955	ORDER
id114906	4	-38.026	ORDER
id116636	36	46.635	ORDER
id12652	9	35.821	ORDER
id12903	3	47.303	ORDER
id13685	35	41.566	ORDER
id13688	13	34.831	ORDER
id1381	4	53.062	ORDER
id15331	18	-4.955	ORDER
id17118	32	74.868	ORDER
id18588	6	34.856	ORDER
id18767	4	-35.358	ORDER
id18985	13	30.466	ORDER
id19231	65	15.168	ORDER
id19241	28	-7.4	ORDER
id1978	38	55.438	ORDER
id1979	12	33.195	ORDER
id20618	24	36.447	ORDER
id20750	74	4.407	ORDER
id24258	9	32.275	ORDER
id25061	3	54.489	ORDER
id25353	74	16.495	ORDER
id25603	30	73.583	ORDER
id281070	9	56.193	ORDER
id281494	23	38.452	ORDER
id281977	6	59.716	ORDER
id282201	4	67.342	ORDER
id282386	22	10.783	ORDER
id286842	41	36.278	ORDER
id29222	61	7.047	ORDER
id30939	65	3.201	ORDER
id3151	21	-11.656	ORDER
id323201	27	-3.172	ORDER
id361845	11	31.538	ORDER
id373905	38	-6.524	ORDER
id373994	12	31.232	ORDER
id374211	3	32.92	ORDER
id386945	10	32.504	ORDER
id395210	64	29.582	ORDER
id396333	2	-43.391	ORDER
id396473	30	83.426	ORDER
id396596	6	74.927	ORDER
id397015	1	-9.204	ORDER
id397408	4	-46.024	ORDER
id397540	9	60.901	ORDER
id408047	20	28.85	ORDER
id4082	30	70.126	ORDER
id416158	56	-27.971	ORDER
id421301	5	39.19	ORDER
id424931	52	7.134	ORDER
id426639	5	66.423	ORDER
id426773	33	39.362	ORDER
id447914	15	7.564	ORDER
id453323	14	28.749	ORDER
id462238	62	-12.181	ORDER
id464114	36	53.774	ORDER
id465493	22	6.209	ORDER
id508043	65	-7.213	ORDER
id509613	36	60.424	ORDER
id512161	18	-22.851	ORDER
id528475	13	67.33	ORDER
id541141	15	37.342	ORDER
id554700	6	34.856	ORDER
id5569	4	-54.087	ORDER
id56892	1	20.475	ORDER
id569904	17	4.33	ORDER
id572	44	58.272	ORDER
id613524	4	-48.719	ORDER
id613548	29	63.349	ORDER
id615013	44	51.28	ORDER
id616148	5	46.789	ORDER
id617047	1	31.715	ORDER
id64160	3	77.953	ORDER
id64193	66	6.22	ORDER
id64347	23	40.756	ORDER
id6818	12	60.398	ORDER
id688297	6	32.582	ORDER
id70350	44	80.245	ORDER
id7114	25	10.783	ORDER
id733606	23	1.689	ORDER
id737435	19	-11.656	ORDER
id740693	4	53.062	ORDER
id742020	29	70.76	ORDER
id742836	5	46.099	ORDER
id748128	7	66.51	ORDER
id748633	4	-54.087	ORDER
id768269	38	62.948	ORDER
id768675	20	-7.196	ORDER
id769140	11	18.565	ORDER
id769479	11	86.393	ORDER
id770190	14	53.472	ORDER
id77889	5	31.043	ORDER
id782397	11	33.195	ORDER
id786336	62	19.822	ORDER
id793949	20	19.82	ORDER
id799566	31	26.562	ORDER
id81814	26	-7.4	ORDER
id83783	27	23.939	ORDER
id90427	16	27.665	ORDER
id9232	72	-12.181	ORDER
